# Supplementary material for: Tetramerization of STAT5 regulates monocyte differentiation and the dextran sulfate sodium-induced colitis in mice
Source: Front Immunol. 2023 Apr 20;14:1117828. doi: 10.3389/fimmu.2023.1117828 (PMC10157487; doi:10.3389/fimmu.2023.1117828)
Supplement: Supplementary file 9 [file Table_1.xls]

## Sheet: Table S1
Table S1. A list of differentially expressed genes in WT and DKI monocytes without GM-CSF stimulation (day 0)
	RPKM (Log2)
Gene Symbol	WT 1	WT 2	WT 3	DKI 1	DKI 2	DKI 3	Log2 FC	P-Value	FDR
Ighv4-1	3.72479	3.39029	1.10377	1.31481	1.27429	0.0001	-2.99181	1.60472e-15	7.26911e-12
Prg3	2.67035	3.98341	3.37645	2.16904	3.47366	2.22473	-0.825615	0.000111917	0.0366481
Ear6	4.41442	6.2214	5.30565	3.73383	5.76374	4.07129	-0.816668	5.46084e-06	0.00281878
Ear1	3.37544	5.61356	4.73726	2.87078	4.97212	3.65362	-0.792711	6.74921e-08	6.79395e-05
Epx	3.6113	4.74803	4.13984	3.05717	4.29088	3.1436	-0.720612	2.08615e-08	2.57724e-05
Prg2	7.40897	8.76014	8.06799	6.91568	8.31164	6.95005	-0.688974	3.43534e-05	0.0141468
Alox15	2.07838	3.49561	2.66527	1.72338	2.96634	1.89008	-0.681479	5.49671e-06	0.00281878
Ighg2B	5.8833	7.95667	4.95106	6.62572	8.34932	5.93474	0.712971	5.48686e-08	5.73567e-05
Iglc1	5.64608	6.95462	5.53891	6.17457	8.11509	6.26794	0.82354	2.56308e-09	4.97585e-06
Col1A2	3.4755	4.49541	3.17978	3.92285	5.68799	3.99115	0.868301	5.80004e-07	0.000394098
Col1A1	4.08387	5.00383	3.86062	4.50848	6.29297	4.70577	0.885789	5.02538e-05	0.0195121
Sparc	2.15942	2.94336	1.75614	2.511	4.03663	2.52879	0.887542	6.72459e-07	0.000445775
Igkj1	6.929	9.1407	7.63083	8.259	9.89618	8.28497	0.906496	6.97511e-09	9.47883e-06
Ighj1	5.9132	7.60707	6.19837	6.952	9.11395	6.53879	0.993258	0.000119663	0.0387181
Iglc2	2.98292	4.33872	3.06405	3.72847	5.17927	4.49643	1.07041	2.67996e-06	0.00158345
Ighj3	5.63173	7.97783	5.85661	6.9323	8.79027	7.06165	1.08996	3.92324e-09	5.61209e-06
Ighj2	6.6316	8.62705	6.62781	7.86469	9.76482	7.6017	1.12627	3.33926e-18	3.02526e-14
Igkj2	7.58473	9.54602	7.71206	9.01916	10.7605	8.43657	1.13859	1.22933e-15	6.68242e-12
Igkc	8.52865	10.5446	9.09514	10.1883	11.8549	9.64351	1.17569	6.73636e-05	0.0244117
Bglap	1.26962	2.10265	1.24985	1.98863	3.44335	1.71307	1.1792	5.40254e-05	0.0206811
Ighv1-80	2.70125	4.08714	3.05527	3.49037	5.40797	4.17323	1.18044	9.36123e-08	8.77341e-05
Iglv1	5.10239	6.03048	4.85795	5.84211	7.70342	5.94184	1.18976	9.16375e-08	8.77341e-05
Igkj5	6.16508	8.38518	7.07855	8.08647	9.64026	7.83394	1.31226	1.49449e-07	0.000123087
Igkv10-96	3.37575	6.33266	4.90788	5.41316	7.51003	5.8035	1.40531	4.55353e-06	0.00248536
Igkv6-32	2.00622	2.02319	2.26479	3.94332	3.21423	3.20083	1.60574	1.58705e-07	0.000126866
Ighv1-50	0.979141	2.30417	1.97269	1.63239	4.60934	2.70641	1.619	9.65808e-05	0.0332275
Ighv1-52	1.19851	1.70079	1.93378	2.74159	3.38656	2.48692	1.64242	6.91209e-06	0.0034157
Ighv1-53	2.23155	4.22242	2.45224	4.32072	5.15871	4.04935	1.67626	1.26369e-07	0.000110793
Ighj4	4.82376	6.66134	5.65764	6.96431	8.81608	6.55121	1.76593	4.10066e-08	4.84573e-05
Igkv17-121	2.82105	3.0173	2.01619	4.14486	5.84104	3.0343	1.90993	3.38655e-05	0.0141468
Igkv16-104	2.7825	3.01125	2.41263	3.8312	5.74606	3.92623	1.93284	6.07506e-06	0.00305767
Igkv3-2	1.2582	5.66393	0.956874	3.54572	6.71049	2.2828	1.95073	6.1236e-05	0.0227991
Igkv4-68	0.420149	1.62356	2.57852	2.66347	2.85878	3.78564	2.11095	6.56192e-05	0.0241009
Ighg1	4.00622	7.45067	4.95927	6.58061	9.3538	6.75744	2.12765	1.86872e-22	5.07899e-18
Iglv3	0.255228	1.54667	1.84004	2.02426	3.75455	2.66016	2.37798	1.66057e-05	0.00778151
Ighg2C	3.63105	6.06694	2.96369	6.10873	7.36855	6.10797	2.40706	2.83142e-05	0.0120242
Igkv4-57-1	2.48209	3.13075	0.944951	3.69307	5.8551	3.25778	2.43474	4.95653e-08	5.61306e-05
Ighv1-85	0.216535	1.08775	1.47297	0.336389	3.35357	3.30248	2.52138	2.08253e-10	5.28825e-07
Ighv1-4	0.979141	1.58959	0.503773	2.47261	3.42941	2.78081	2.58737	1.65467e-12	4.99692e-09
Ighv1-81	2.50952	2.77989	1.57766	5.30071	4.7512	4.38681	2.78145	6.2321e-22	8.46911e-18
Ighv2-6	0.0001	2.26814	0.883136	2.99719	5.4437	2.88719	4.03525	3.94567e-07	0.000274973
Igkv12-89	1.90521	3.0843	0.627839	4.91421	9.11102	3.55048	4.63459	1.04774e-07	9.4922e-05
Igkv4-58	0.0001	0.949383	0.0001	3.43606	3.51002	0.269314	5.15935	2.56088e-05	0.0114102
