# Supplementary material for: Tetramerization of STAT5 regulates monocyte differentiation and the dextran sulfate sodium-induced colitis in mice
Source: Front Immunol. 2023 Apr 20;14:1117828. doi: 10.3389/fimmu.2023.1117828 (PMC10157487; doi:10.3389/fimmu.2023.1117828)
Supplement: Supplementary file 10 [file Table_2.xls]

## Sheet: Table S2
Table S2. A list of differentially expressed genes in WT and DKI MDCs 3 days following GM-CSF stimulation
	RPKM (Log2)
Gene Symbol	WT 1	WT 2	WT 3	DKI 1	DKI 2	DKI 3	Log2 FC	P-Value	FDR
Adra2A	4.12626	1.13472	1.55532	0.0568783	0.00970932	0.0242678	-7.78803	2.2895e-41	5.65694e-38
Syt9	2.31908	1.91802	2.47598	0.0096819	0.119836	0.0001	-7.64932	3.90957e-09	2.48848e-07
Pou4F1	1.74409	3.17875	1.15525	0.0192755	0.028738	0.0242678	-7.48762	3.5647e-33	3.8754e-30
Itgae	5.58932	5.35409	5.16912	0.256707	0.746691	0.162795	-7.18443	2.02226e-27	1.40931e-24
Lta	4.80951	5.34844	4.43269	0.28774	0.309011	0.128204	-7.16145	3.46985e-57	1.57179e-53
Ccl17	11.7626	12.4917	12.4255	3.75676	5.43156	6.10774	-7.06243	1.90351e-45	5.74838e-42
Kcp	4.7181	4.43782	3.87369	0.122361	0.266345	0.275322	-6.79465	4.75909e-42	1.29347e-38
Cd300E	3.87816	2.83798	2.62515	0.0372634	0.28883	0.0468637	-6.65355	1.51506e-12	1.75632e-10
Hepacam2	6.66237	5.81494	5.86122	0.649601	1.07183	1.43	-5.91782	1.26111e-26	7.97108e-24
Klk1B9	3.34918	1.70519	4.4105	0.0416636	0.0001	1.52718	-5.9077	6.91134e-07	2.6162e-05
Cd209C	4.27274	3.05095	2.61257	0.0917973	0.317199	0.32036	-5.50012	5.92005e-12	6.04891e-10
Fst	1.35222	4.16279	2.07729	0.0765293	0.395395	0.0772759	-5.4228	2.32271e-29	1.80368e-26
Septin4	2.15348	3.42155	1.87229	0.169187	0.169016	0.0826287	-5.38903	8.92846e-21	3.15151e-18
Icos	2.05766	3.05488	1.54641	0.238566	0.0768563	0.0695708	-5.2922	4.01937e-12	4.25067e-10
Esyt3	3.16067	2.08312	2.47409	0.0324108	0.226219	0.305673	-5.27708	1.0942e-08	6.30069e-07
Il2Ra	7.44081	6.24789	6.38265	1.49603	1.19952	3.00733	-5.2432	5.73787e-14	8.29519e-12
6430571L13Rik	2.55522	2.98085	2.65269	0.0838729	0.225637	0.309307	-5.18778	1.53588e-26	9.48719e-24
Mycl	4.43697	3.95489	3.27602	0.454729	0.351402	0.507851	-5.17793	8.58396e-34	1.10244e-30
Mfsd2A	3.97611	3.24244	2.87138	0.206349	0.558241	0.237796	-5.12634	1.76071e-18	4.6916e-16
Tnfrsf9	7.47794	7.83414	6.46976	4.16469	2.47309	1.02922	-5.07207	2.716e-10	2.07938e-08
Fndc5	4.53765	2.12893	3.66725	0.825247	0.079265	0.414447	-5.0568	7.39583e-34	1.00506e-30
Nr4A3	6.35355	7.0559	6.08141	2.73462	1.92266	0.991688	-5.05646	3.31052e-15	5.88083e-13
Fscn1	6.74226	8.08879	4.79063	3.32213	2.50994	0.507338	-5.04859	3.19139e-12	3.46956e-10
Ccr7	6.89128	7.84549	5.94897	4.1645	2.42236	0.67949	-5.03825	2.54631e-07	1.08135e-05
Pla1A	2.3649	3.11902	1.87276	0.374483	0.191094	0.0462808	-4.99322	3.97098e-12	4.21591e-10
Cd209A	9.03327	5.68112	7.35722	1.49393	1.99847	3.80097	-4.99296	5.23941e-07	2.03141e-05
Slc27A3	6.17401	5.78261	4.24575	0.557417	1.71231	1.2904	-4.96422	7.40186e-11	6.30643e-09
Nudt17	3.77161	5.02908	2.8682	0.624378	0.476903	0.385737	-4.95586	1.22053e-17	2.96186e-15
Hsd11B2	5.26712	2.26581	3.3045	0.270679	0.593032	0.392464	-4.91994	3.22442e-07	1.32337e-05
Strip2	2.74811	4.02797	1.63594	0.438556	0.30638	0.0919888	-4.87804	7.55525e-17	1.656e-14
Igflr1	5.47532	4.7618	4.74416	0.578451	1.33391	1.49257	-4.62357	3.56444e-14	5.23664e-12
Nanos1	5.18612	4.53943	4.93882	0.347083	1.71786	1.45046	-4.60359	7.98716e-09	4.75017e-07
Gimap5	2.08396	3.2554	1.36988	0.05566	0.379376	0.241035	-4.53521	6.31891e-12	6.43227e-10
Cyb561	3.29475	3.09268	4.0376	0.141251	0.588047	1.04562	-4.50213	5.9694e-14	8.58425e-12
Cldn1	7.01956	7.71627	6.6021	1.1325	4.07751	3.24601	-4.46886	2.10848e-09	1.41149e-07
Ccl22	9.36125	11.4421	8.69184	5.69698	5.9001	4.33633	-4.44537	3.52773e-16	7.10223e-14
Mab21L3	2.37624	4.21194	2.42961	0.522121	0.338273	0.272167	-4.44416	2.74597e-10	2.09643e-08
Klk1B1	2.39135	2.50335	4.02929	0.0841288	0.163366	1.53266	-4.42255	1.07466e-09	7.47491e-08
Pacsin1	3.31643	3.0111	3.19769	0.389467	0.229809	0.80929	-4.41005	2.54652e-19	7.52304e-17
Enah	5.5569	4.57796	4.49291	1.30848	0.729156	1.58822	-4.38702	1.4962e-23	6.66644e-21
Scn2B	1.71143	2.18894	2.18631	0.32299	0.0706446	0.233911	-4.36478	2.23953e-09	1.48822e-07
Ffar4	3.03661	3.95247	3.43891	0.285866	0.612521	0.816139	-4.35743	1.75633e-23	7.69926e-21
Plek2	1.82421	4.38508	1.55819	0.495672	0.33586	0.114865	-4.34275	1.25533e-06	4.41953e-05
Lpar3	2.16682	2.76497	1.3053	0.126762	0.776591	0.0367733	-4.34192	8.00469e-10	5.71022e-08
Thy1	0.961938	3.64259	1.60563	0.10213	0.418816	0.151993	-4.33902	6.91154e-16	1.34178e-13
Slamf1	2.60261	3.21042	1.96487	0.851391	0.306072	0.0837821	-4.29399	8.89001e-08	4.24643e-06
Socs2	6.699	6.93503	6.37493	2.82944	2.2036	2.54684	-4.29006	6.60446e-29	4.98618e-26
Cacnb3	4.87772	6.5802	3.49898	1.91197	1.33959	0.808425	-4.2158	1.48749e-10	1.21407e-08
Slc26A10	1.86277	2.42108	2.4049	0.141955	0.298008	0.317873	-4.21077	1.33765e-23	6.05935e-21
Aqp3	4.4406	5.38834	5.08901	0.265455	2.02986	2.41534	-4.20599	4.627e-08	2.3506e-06
H2-M2	4.0061	6.97779	6.05726	0.721724	3.46707	1.76363	-4.18801	4.72236e-28	3.37761e-25
Arc	2.74707	4.16829	2.13337	0.654499	0.630895	0.184733	-4.16486	9.16754e-15	1.50099e-12
Mucl1	4.27642	2.76305	1.97283	0.135382	0.40864	0.93382	-4.15846	0.000283172	0.00511383
Lad1	1.95288	2.80104	1.72113	0.375795	0.236792	0.133102	-4.15246	1.21838e-12	1.44604e-10
Mmp23	1.73693	2.86822	1.45147	0.257185	0.340045	0.0938839	-4.08699	4.25262e-14	6.21408e-12
Ikzf4	2.73101	4.05872	2.13059	0.438556	0.595482	0.353993	-4.07233	1.90234e-21	6.987e-19
Ankrd63	1.54264	2.28101	2.37222	0.0373502	0.514601	0.418922	-4.03466	1.88885e-10	1.50548e-08
Tspan33	2.73537	3.68608	2.27545	0.501288	0.539962	0.317204	-4.03201	2.48058e-20	8.02617e-18
Epcam	3.80318	5.02026	4.00249	0.183707	2.47204	1.2264	-4.03153	3.03387e-07	1.25889e-05
Syt7	1.73302	3.7548	1.66429	0.091912	0.895853	0.244199	-4.0225	1.249e-23	5.75368e-21
Hs3St3B1	4.8785	4.77125	5.04858	0.930922	1.46256	2.03057	-3.96261	3.02441e-26	1.74895e-23
Ramp3	3.9205	5.37005	3.29828	2.19612	0.983989	0.424295	-3.95396	5.80068e-06	0.00017118
Ppm1J	3.17106	4.8245	3.38044	0.389985	1.43953	0.90836	-3.89756	1.01558e-25	5.52048e-23
Car4	3.62291	2.54225	2.70082	0.496588	0.455598	0.555158	-3.89528	7.40327e-19	2.07437e-16
Sema7A	3.71284	4.90905	3.21113	1.51003	0.955045	0.497563	-3.89509	2.19491e-10	1.72414e-08
Hemk1	5.53284	5.64702	5.46784	1.71013	1.66233	2.51036	-3.89037	7.84392e-27	5.07595e-24
Serpinb6B	5.39435	6.04956	2.48976	2.05662	1.89508	0.464707	-3.85831	3.10091e-24	1.53236e-21
Adcy6	3.06188	4.86851	2.23925	0.848774	0.645527	0.527862	-3.81087	8.59244e-09	5.05485e-07
Plet1	9.79165	10.1496	10.3855	4.83414	7.63492	6.263	-3.79341	6.32597e-11	5.42377e-09
Arhgef40	4.50215	4.66097	3.62795	0.648834	1.71676	1.22827	-3.77828	9.40988e-15	1.53144e-12
Gimap1	3.43253	4.11564	2.90854	0.401763	0.947431	1.0324	-3.7689	1.08036e-12	1.28786e-10
Clec2L	1.69697	2.39994	2.17107	0.236377	0.341104	0.292491	-3.75515	2.87106e-16	5.86712e-14
Gfra2	6.01593	5.35692	5.40992	1.20179	2.00836	3.27926	-3.73458	2.9933e-08	1.60781e-06
Hr	6.72934	5.56585	5.74845	0.861181	3.15622	3.28283	-3.72616	0.000145176	0.00285509
Smco3	4.01172	2.61568	2.7535	0.40304	0.821809	0.659013	-3.71025	5.30028e-09	3.30405e-07
Mreg	4.41828	5.92518	4.04697	1.92801	1.65074	1.11906	-3.68309	1.7427e-12	1.99641e-10
Aldh1A2	5.52939	6.72051	4.963	2.50693	1.31103	2.88398	-3.65841	1.29703e-05	0.000350418
Stk39	4.34331	4.36371	4.51623	2.02789	0.644663	1.51055	-3.6459	2.75706e-09	1.80564e-07
Mgll	3.89856	3.87404	4.54855	0.606055	1.14611	2.0336	-3.5647	1.37598e-17	3.30953e-15
D630039A03Rik	2.36769	2.58979	1.75407	0.296761	0.327061	0.495982	-3.55454	1.90352e-12	2.16468e-10
St6Gal1	5.74852	4.46982	5.05433	0.991819	1.99793	2.66554	-3.53653	3.00684e-07	1.2515e-05
Stbd1	2.89018	2.94387	2.87977	0.442322	0.508321	0.918151	-3.53006	7.52002e-17	1.656e-14
Cacng8	3.58651	2.68509	3.57638	0.49107	0.684858	1.218	-3.51023	8.23025e-14	1.17115e-11
Tcea3	5.07843	4.74588	3.7701	1.3389	1.32629	1.82745	-3.50388	5.55639e-12	5.69876e-10
Stap2	2.41929	3.73732	2.29741	0.529006	0.689399	0.537723	-3.47602	5.06909e-14	7.36754e-12
Tnfrsf4	2.33647	3.31156	1.37214	0.653093	0.362886	0.256599	-3.46591	9.62793e-08	4.53514e-06
Prrg4	2.22537	3.06654	2.16177	0.311887	0.523506	0.603142	-3.46492	6.46485e-16	1.26409e-13
Pdzk1Ip1	2.18307	4.21426	3.43001	0.665137	0.558353	1.1708	-3.43591	4.68267e-07	1.84717e-05
S1Pr3	2.89722	4.21063	3.47575	0.482404	1.45084	1.01722	-3.42971	1.43219e-29	1.14487e-26
Fcrla	3.02828	2.05483	3.41051	1.02208	0.372129	0.58692	-3.35315	4.49381e-11	3.92724e-09
Clu	1.61093	3.47428	2.05823	0.591137	0.563441	0.278783	-3.33256	1.01962e-06	3.70485e-05
Cd83	5.63779	7.02853	5.50108	3.24803	2.46575	2.71224	-3.31625	1.08974e-08	6.28835e-07
Klrb1B	6.86711	5.45123	6.05093	2.82646	3.07954	2.83003	-3.28254	4.05535e-16	8.04528e-14
Klrg2	3.03022	3.16266	3.34444	0.867682	0.497697	1.17139	-3.28135	1.04715e-13	1.45693e-11
Igsf9	2.07605	2.91751	1.38413	0.223611	0.448658	0.598277	-3.26617	3.83074e-07	1.54246e-05
Tmtc2	3.35706	3.53049	3.79566	0.525448	1.13761	1.63744	-3.25073	1.29439e-15	2.44307e-13
Il18R1	2.60608	2.16172	1.942	0.265672	0.405108	0.752801	-3.24777	6.60458e-09	4.01604e-07
Hgfac	5.55343	5.11026	6.28857	1.17485	2.7931	3.85001	-3.24033	1.02636e-07	4.80128e-06
Slc22A23	2.02051	2.76723	1.6389	0.296184	0.449768	0.522718	-3.22496	1.64868e-12	1.8987e-10
Aa467197	7.64456	8.46671	8.1516	4.74568	4.28811	5.36929	-3.21183	1.83617e-14	2.80367e-12
Rpl3L	2.03324	2.48949	2.9534	0.290761	0.547895	0.915168	-3.2059	6.17467e-16	1.2161e-13
Egln3	5.33836	3.14669	2.9588	1.22066	1.13501	1.19149	-3.19817	9.56515e-09	5.56683e-07
Cgref1	1.9466	3.51646	3.19437	0.181185	1.25903	1.06046	-3.1839	4.65829e-13	5.86147e-11
Cx3Cl1	2.78809	3.24215	2.00602	0.754977	0.585951	0.555652	-3.16921	1.98501e-13	2.64463e-11
Cxxc5	4.11258	2.31878	3.71441	0.672021	0.566432	1.94661	-3.16738	2.86377e-08	1.5474e-06
P2Rx5	4.93514	5.99831	5.47766	1.63779	3.41258	2.46798	-3.13945	1.92871e-23	8.32069e-21
Hbb-B1	2.51365	3.02375	1.84123	0.40606	0.405681	0.98154	-3.09379	3.64632e-05	0.000867046
Serpina3G	5.25107	5.7404	4.69432	4.89077	1.35114	1.56581	-3.0919	0.00455352	0.049504
H2-Eb2	3.14736	2.26952	2.33574	1.24453	0.506861	0.329466	-3.07783	1.21343e-10	1.01165e-08
Ffar2	4.53566	2.87741	3.56677	1.41406	1.20945	1.04826	-3.00648	1.05047e-13	1.45693e-11
Sall2	3.39464	3.39895	2.72765	0.893694	0.911356	1.0293	-3.00047	1.10208e-18	2.99535e-16
H2-Ob	5.56897	3.80225	5.45175	1.50987	2.00581	2.96465	-2.99975	3.20179e-08	1.70076e-06
Tnfaip8L3	5.52386	5.46498	5.22093	0.928278	3.93171	2.9867	-2.99168	0.000272589	0.00495896
Tnfsf4	4.1404	5.81345	4.34803	1.25757	2.61247	2.38695	-2.95392	4.78277e-15	8.33275e-13
Irf4	6.38821	7.16094	6.92364	2.39587	4.67903	4.62854	-2.92201	1.96483e-10	1.56147e-08
Flnc	4.6773	3.13703	4.61852	0.535587	1.93307	2.58296	-2.91913	0.000864769	0.0129926
Stat4	4.11769	5.17576	2.64078	2.0701	0.828268	1.48479	-2.88499	0.000771017	0.0117789
Lrrc1	2.987	3.51172	3.45235	0.625618	1.17795	1.64977	-2.85258	1.42923e-14	2.25843e-12
Mfge8	10.4785	11.6795	10.6348	6.88101	9.33719	7.76771	-2.82715	1.59686e-14	2.46596e-12
Gprc5C	4.61786	3.77523	4.34781	1.70684	1.54032	1.98122	-2.8269	2.1481e-26	1.29741e-23
Heg1	3.43841	2.50775	3.09203	0.328194	1.12074	1.67347	-2.80037	0.000199261	0.00375831
Lpcat4	4.63269	5.46801	4.88808	1.5354	2.97057	2.66705	-2.78604	2.71067e-17	6.29685e-15
Noct	4.11786	4.09659	4.23907	1.14936	2.29241	1.75485	-2.78408	9.04073e-12	9.03375e-10
Fnbp1L	4.19291	5.04039	3.84226	1.52843	2.29382	1.79488	-2.77286	2.40002e-25	1.23076e-22
Car2	5.08659	7.52845	5.09512	3.04364	3.95326	2.57306	-2.75151	4.83032e-11	4.19436e-09
Flt1	3.96068	4.66498	4.13368	1.70473	1.88365	1.82834	-2.74007	1.81166e-22	7.24103e-20
Alpk2	2.25167	3.48147	3.15461	0.856264	1.01915	1.01655	-2.71418	2.64481e-12	2.93402e-10
Zfp296	3.19734	3.48055	2.65178	0.551361	1.44723	1.27921	-2.71331	8.42827e-08	4.06156e-06
Kcna3	4.64818	4.71968	5.05322	1.20489	2.82897	3.02028	-2.67064	6.96719e-08	3.42426e-06
Cgnl1	5.76854	4.3441	4.99999	1.89914	2.06682	3.59242	-2.66614	1.73059e-06	5.81406e-05
Zfp366	4.62686	4.56999	4.0623	1.72073	2.54264	1.74988	-2.66106	3.95858e-16	7.91105e-14
Traf4	2.53707	3.30364	2.73116	0.622662	1.28212	0.977334	-2.65466	3.4432e-17	7.8641e-15
Klhl3	1.62832	2.47669	2.33641	0.0993677	1.37914	0.843588	-2.64805	0.000128455	0.00258614
Synpo	4.1837	3.90912	4.26728	1.0737	1.97796	2.39662	-2.64135	3.99979e-10	3.01973e-08
Ly75	3.80493	5.25627	4.14932	1.58558	2.3043	2.12795	-2.63441	3.50966e-18	9.08468e-16
Vdr	5.37931	5.8609	5.28946	2.55224	2.93573	3.33626	-2.62874	5.76955e-17	1.28533e-14
Nckap1	3.21793	4.52277	4.12081	0.71218	2.29726	2.28606	-2.62442	3.48272e-12	3.72665e-10
Net1	4.81768	5.25418	4.24747	1.57523	2.60167	2.88569	-2.60521	2.13414e-08	1.17655e-06
Sema6D	5.70402	5.59652	5.40675	1.88837	3.84828	3.36484	-2.6024	9.44446e-07	3.4782e-05
Kmo	7.23275	6.38002	6.68148	4.22369	3.67081	4.46965	-2.60224	2.4487e-20	8.01844e-18
Rabgap1L	3.67605	4.97942	3.74634	1.5691	1.69398	2.24355	-2.56989	3.33048e-08	1.76107e-06
Mras	4.89642	4.09568	4.50577	1.43793	1.82084	3.28563	-2.56651	2.17011e-06	7.05904e-05
Pnkd	3.0413	4.86238	3.14598	1.46738	1.45879	1.53984	-2.55716	2.04427e-06	6.73468e-05
Tarm1	8.06804	7.44311	8.5987	4.71688	5.01804	6.45329	-2.55626	2.65628e-15	4.78113e-13
Trp53I11	6.16676	5.63902	5.19307	2.52785	3.4807	3.42244	-2.54971	4.16251e-09	2.63099e-07
Rogdi	6.81014	6.88595	5.85712	3.51958	4.28038	4.1114	-2.51386	6.40207e-13	7.98174e-11
Mical2	4.45223	3.66168	3.83276	1.02275	2.77961	1.7092	-2.51367	0.000171951	0.00330513
Cystm1	2.84701	3.54546	3.60695	0.891328	1.54663	1.53044	-2.50921	5.80165e-11	4.98997e-09
Tnfrsf18	4.40329	4.92985	3.74233	1.63047	2.2197	2.42444	-2.48287	2.04051e-08	1.12722e-06
Napsa	10.0653	8.88681	9.48768	6.24765	6.96135	7.44058	-2.48107	7.07286e-08	3.46366e-06
Hcar2	7.13081	6.67495	7.32548	4.93534	4.56619	3.99015	-2.47816	3.99614e-09	2.53172e-07
Tacstd2	2.06442	2.58188	2.99016	0.413214	0.887316	1.43883	-2.46895	2.20406e-10	1.72634e-08
Bdh1	3.45553	3.16322	3.93483	0.588467	1.65509	2.4413	-2.46709	1.89114e-05	0.00048597
Kynu	4.87498	4.68376	4.15701	2.19321	1.90386	2.7437	-2.46195	8.90334e-10	6.26901e-08
Stard10	2.35565	2.74929	2.61813	0.819067	0.633568	1.22657	-2.44697	1.57615e-07	6.94299e-06
Suox	4.60625	4.92362	4.50865	1.88165	2.21891	3.08351	-2.44404	8.20132e-10	5.83142e-08
Adora2A	2.49949	3.66616	2.17305	0.920869	0.775554	1.25932	-2.44202	6.6686e-05	0.00147474
Dhrs9	7.26086	6.4324	6.56979	3.11662	5.43429	4.27938	-2.43715	0.000247771	0.00455319
Bmyc	5.6908	5.11174	5.17903	2.15027	2.73015	4.04452	-2.42768	8.84715e-06	0.000247894
Klrb1F	5.09808	3.07692	3.92263	1.59693	1.34028	2.71465	-2.42389	1.13904e-05	0.000312076
Rras2	4.53743	5.24921	5.17453	1.61206	3.09756	3.37647	-2.41857	7.12365e-12	7.19753e-10
Cd80	5.87958	6.60315	5.94919	3.91632	3.71445	3.52055	-2.40681	8.56004e-13	1.03401e-10
Cd6	3.75733	2.05439	3.95922	1.51221	0.948201	1.4795	-2.40569	9.57542e-10	6.72481e-08
Mapk13	5.0573	4.96067	4.79675	2.21032	3.07253	2.63338	-2.3952	3.61209e-13	4.60906e-11
Mmp25	4.66884	5.37618	2.76335	3.18905	2.31518	0.992795	-2.38384	4.20649e-07	1.67147e-05
Best1	2.25472	1.83944	3.81597	0.751965	0.665156	1.48768	-2.38206	1.4425e-10	1.18446e-08
Cytip	6.599	7.2688	6.09508	3.84983	4.46295	4.386	-2.37279	4.58305e-12	4.73622e-10
Slc7A5	7.12121	6.64281	7.32723	3.65086	4.87157	5.28245	-2.36436	1.80214e-08	1.00369e-06
Avil	1.90272	3.21292	2.4543	0.643249	1.17938	0.885144	-2.35663	3.18004e-12	3.46956e-10
Rtn4Rl2	0.265577	3.23856	2.64255	0.164632	0.989601	0.817798	-2.34904	0.000104984	0.00217979
March3	4.40204	3.13563	4.06856	0.65994	2.00972	2.87453	-2.34694	0.00450017	0.0490982
Cbfa2T3	5.12725	4.56397	4.83349	1.79295	2.59072	3.45604	-2.34639	8.14051e-07	3.04754e-05
St7	5.47655	5.60712	5.94768	2.7712	3.81111	3.4569	-2.34432	1.75918e-14	2.70128e-12
Pxdc1	5.27875	4.53372	3.93881	1.84043	3.35825	1.99436	-2.34321	1.77635e-05	0.000460241
Hook1	2.14044	2.7418	2.02038	0.559416	1.07174	0.762484	-2.33162	1.49053e-13	2.04602e-11
Map3K14	4.4578	5.86563	4.53738	2.83528	2.55787	2.68183	-2.32776	7.03661e-07	2.65992e-05
Naaa	9.32773	8.22264	9.14761	6.20675	6.21788	7.02939	-2.31148	1.09657e-11	1.07594e-09
Klk1B11	6.21923	3.18391	7.37926	2.5323	1.9159	5.57556	-2.30474	8.9522e-06	0.000250579
Cst3	11.8113	11.7079	11.351	9.14569	9.23948	9.23132	-2.30444	5.41629e-15	9.37639e-13
Npr1	2.7166	3.49546	1.56109	1.77184	0.733352	0.528455	-2.30142	0.000466478	0.0078021
Rab44	3.80871	3.88789	3.42415	1.53394	1.62554	1.97568	-2.29737	1.451e-12	1.69256e-10
Pdcd1Lg2	6.78537	7.17994	7.38228	4.38734	3.98825	5.89706	-2.29107	8.30973e-08	4.01869e-06
Ccdc102A	3.69757	3.41506	3.49627	1.32897	1.61961	1.82792	-2.28777	8.40386e-13	1.01968e-10
Tspan2	3.95136	3.47753	3.39174	1.03526	2.06948	1.89095	-2.28489	2.49961e-06	8.02088e-05
Apbb2	3.33139	4.01987	3.42745	0.832621	3.00363	1.46891	-2.26349	7.94901e-06	0.000225754
Zbtb46	4.00013	4.05928	3.4238	1.40832	2.07244	2.02171	-2.26156	2.18512e-10	1.72143e-08
Tes	6.96222	7.12766	6.59196	4.07111	4.97398	4.6825	-2.25347	3.33563e-14	4.92712e-12
Trim7	2.69597	2.98671	2.60865	0.707564	1.1674	1.45387	-2.25297	1.22012e-07	5.53617e-06
Spint2	5.45359	5.42982	5.70663	2.9263	3.38757	3.57116	-2.24548	8.50731e-18	2.12129e-15
H1Fx	4.25563	5.05784	3.86945	0.969316	3.19863	2.97507	-2.23763	0.000563366	0.00913042
2200002D01Rik	2.65831	3.76911	3.61889	0.724335	1.90915	1.96833	-2.23693	3.86523e-08	2.01637e-06
Aff3	2.9857	2.16647	2.21494	0.456735	1.11267	1.2661	-2.22669	0.000344623	0.00603901
Olr1	2.81514	5.45962	4.71377	1.53023	2.33428	2.91977	-2.22161	1.49161e-06	5.12523e-05
Klrk1	3.77433	2.21416	2.80077	1.99593	0.556451	1.31156	-2.21425	8.40855e-10	5.95146e-08
Scimp	7.94865	8.0242	8.10097	5.93693	5.89278	5.32469	-2.21132	8.88632e-11	7.50066e-09
Mtmr4	6.64033	6.62772	6.47734	3.87758	4.51925	4.58617	-2.19873	2.09006e-13	2.77102e-11
Cish	7.65152	7.47179	7.46044	4.87178	5.17634	5.70144	-2.19434	3.57463e-13	4.58277e-11
Bex6	5.57064	4.56752	5.31982	2.36883	3.20851	3.42843	-2.18886	1.39298e-06	4.82905e-05
Pram1	5.07912	5.26613	4.85886	2.66777	3.17098	2.99932	-2.16545	8.43388e-18	2.12129e-15
Grap2	4.23007	3.36534	3.11253	1.29059	2.23761	1.59118	-2.16186	1.50978e-05	0.000401904
Pfkp	7.97469	7.85707	8.14365	4.99859	6.16501	6.08528	-2.1495	1.30106e-09	8.9297e-08
Zfp862-Ps	3.20814	3.20143	2.77808	0.851809	1.74458	1.51263	-2.14663	1.20243e-07	5.46502e-06
Cdkl2	3.1943	3.47451	3.39704	0.780303	2.18448	1.90351	-2.13861	2.66565e-06	8.51735e-05
Il1F9	1.9984	5.39025	5.57052	1.06788	2.98087	3.08507	-2.13273	2.86718e-07	1.19888e-05
Rai14	3.59023	5.26132	4.61603	2.33672	2.02085	3.0011	-2.13205	6.84833e-05	0.00151078
2900026A02Rik	3.64172	3.11319	3.16402	0.976082	1.83839	1.85297	-2.11648	5.92787e-06	0.000173989
Gnb4	4.73459	5.0565	3.57661	2.72493	2.87475	1.80158	-2.10923	2.00404e-15	3.73379e-13
H2-Dmb2	8.48956	6.81012	8.32155	4.63115	5.61552	6.71427	-2.10237	0.000219772	0.00409965
Eno3	3.70485	4.50661	3.46885	1.96214	1.62786	2.38027	-2.09996	2.9592e-05	0.000724543
Cep131	4.1233	2.71615	3.34488	1.49185	1.49085	1.82723	-2.09703	6.34607e-08	3.136e-06
Lrrc32	2.51152	4.66152	4.61923	1.01395	3.49603	1.82733	-2.09292	1.61152e-05	0.000424002
Itgax	8.68762	9.30077	9.48931	4.95326	8.33216	7.58706	-2.09231	0.000356489	0.00621292
Cd244	4.84134	4.76157	4.34317	1.62812	3.50969	2.85027	-2.09198	4.24543e-05	0.000995493
Nmb	2.98489	3.99785	2.56658	1.15931	1.66649	1.57025	-2.09071	3.82312e-06	0.000117677
Slc1A4	2.75927	2.6862	2.74308	0.797848	1.30008	1.41598	-2.08803	2.07667e-09	1.39362e-07
Maff	4.42901	4.99099	4.42901	2.63209	2.82144	2.39104	-2.08414	4.35928e-12	4.57455e-10
Bcl2A1D	6.02733	6.60032	6.05557	4.26861	3.94423	4.09201	-2.07715	9.82723e-10	6.88387e-08
Bcl2A1A	5.91258	6.17231	5.64465	4.30171	3.1767	3.922	-2.07434	1.76774e-06	5.93154e-05
Alox15	4.32395	4.05321	4.1723	1.55506	1.70136	3.838	-2.06946	0.000981173	0.0144304
Cd24A	8.71141	8.01799	8.53076	5.07402	6.26575	7.40222	-2.05746	9.78477e-05	0.00204412
Haao	4.94874	4.26765	4.31482	2.03415	2.70962	2.92797	-2.0428	1.17043e-06	4.17469e-05
Acot6	3.63489	3.92814	3.4928	1.31009	2.54896	1.85828	-2.03144	4.4636e-08	2.28038e-06
Septin3	5.20037	4.09741	4.15063	1.89738	2.72023	2.9884	-2.03032	8.57856e-05	0.00183444
Ndrg1	6.38356	5.60237	5.91893	3.14556	4.43675	4.13826	-2.02376	1.12605e-05	0.000309453
Dcstamp	6.38003	7.35592	6.84189	3.13483	6.41821	4.83289	-2.01789	7.16843e-05	0.00156616
Cdh1	7.80065	7.22528	6.91502	3.93357	6.07125	5.56094	-2.00972	0.00102391	0.0149297
Jak2	8.18146	8.33144	8.20683	5.98834	6.05174	6.38176	-1.99966	9.22117e-12	9.1803e-10
H2-Eb1	12.0258	11.2604	11.7143	8.46337	9.99786	10.1636	-1.99352	0.00012626	0.00255138
Ccnd2	6.81555	7.74281	6.77127	5.18923	4.55802	5.34223	-1.98442	3.44409e-05	0.000828381
Nedd4	6.0081	5.22135	5.10529	2.52917	3.89494	3.9432	-1.96588	0.00031703	0.00564649
Siglecg	2.30396	1.83943	1.93235	0.838654	0.494818	1.11329	-1.95667	3.51121e-06	0.00010894
Pcx	2.41346	2.64694	2.3986	0.916132	1.11476	1.1971	-1.94632	7.4737e-11	6.34774e-09
Ciita	7.23772	6.6442	6.5104	3.67829	5.37051	5.24782	-1.939	0.000377932	0.00651764
Rps6Ka2	4.49347	4.27887	4.7093	1.81812	3.29024	2.88454	-1.9312	5.87155e-06	0.000172709
Pald1	5.25515	4.63	4.69555	1.93373	3.57875	3.3917	-1.93073	0.000451855	0.00757149
Glipr2	7.30089	7.72732	7.03265	5.29659	5.01984	5.68401	-1.92939	1.14779e-07	5.26955e-06
Scd1	5.20273	3.88297	6.39523	2.60629	1.62531	5.89561	-1.9212	0.000273829	0.00497486
Cad	5.49068	4.84448	4.54472	2.23721	3.51587	3.4324	-1.91523	0.000187061	0.00355285
B3Gnt5	2.14852	3.70786	2.0849	1.29039	1.60598	0.753131	-1.90733	8.77087e-06	0.00024601
Syngr2	9.27908	9.28885	8.82563	7.2476	7.04186	7.06338	-1.90574	6.64238e-11	5.67715e-09
Dusp5	4.81008	4.62787	4.25696	4.02117	2.00479	2.29038	-1.90399	0.000612054	0.00974518
Fam131A	2.47111	2.70056	2.44269	1.12899	1.12075	1.13868	-1.89967	1.12515e-08	6.46518e-07
Hopx	4.37923	4.83255	4.24471	1.50375	2.94407	3.74835	-1.88146	0.00100796	0.0147683
H2-Ab1	12.7658	11.9976	12.4065	9.263	10.9313	10.9491	-1.87503	0.000484912	0.00805796
Rhof	4.81777	4.87962	4.75506	2.26227	3.29217	3.40447	-1.87021	3.74437e-08	1.96464e-06
Trerf1	5.57672	5.18456	5.48372	2.20797	4.12094	4.29541	-1.86043	0.000925613	0.0137321
Gdpd5	3.20015	2.50795	2.53376	0.888914	1.74281	1.31994	-1.85404	0.0001906	0.00361501
Lgalsl	1.82177	2.10354	2.13066	0.477003	1.0637	1.07325	-1.83922	4.79169e-07	1.87927e-05
Cracr2B	5.11331	5.64558	5.21302	2.89177	4.01873	3.52191	-1.83655	3.47005e-12	3.72665e-10
E130012A19Rik	4.63101	4.72014	4.27234	2.08463	2.97615	3.25037	-1.83643	1.41997e-06	4.90387e-05
Ccdc80	5.00754	4.10949	5.41676	2.51414	2.12779	4.64292	-1.8225	9.01148e-06	0.000251719
H2-Aa	12.8014	12.1641	12.7527	9.23672	11.1076	11.4897	-1.81935	0.00120238	0.017065
Cxcr2	1.94185	4.36942	3.81037	1.40859	2.03171	1.90027	-1.81082	0.000509311	0.00836408
Ezr	7.66433	7.35419	7.73294	5.00956	5.97848	6.0621	-1.80622	1.68257e-07	7.32863e-06
Slc7A11	4.41963	6.16333	5.96216	1.84984	5.00388	4.38595	-1.80537	1.05295e-05	0.000291132
Card11	4.02383	2.6745	3.78613	1.81695	1.19224	2.80185	-1.80492	3.15878e-07	1.30106e-05
H2-Oa	4.81305	3.60866	4.83786	2.7225	2.1423	3.19246	-1.80251	6.30671e-10	4.59544e-08
Jup	5.18817	5.24406	5.07857	2.72025	3.41707	3.98658	-1.79727	8.67788e-08	4.17444e-06
Ptpn4	3.63683	3.46386	3.35741	1.47382	2.18627	2.08643	-1.77887	8.04482e-08	3.90447e-06
Pnp2	3.99582	4.32303	3.94166	2.89649	2.09125	2.26506	-1.77534	2.7493e-05	0.000682403
Plekhg5	3.53123	2.99853	2.74105	0.870734	2.34031	1.71004	-1.77456	0.00341675	0.0397363
Gpr85	3.90822	3.81394	3.36391	1.23896	2.55486	2.5371	-1.77417	0.000487091	0.00807264
Hip1R	2.97974	2.93899	2.72876	1.19251	1.6979	1.46565	-1.77197	5.51299e-09	3.4054e-07
Slc2A3	3.30568	2.90402	3.26316	1.45123	1.82679	1.68804	-1.77014	4.17374e-08	2.16485e-06
Bhlhe40	7.65281	7.72513	7.83481	5.20729	5.86509	6.55254	-1.76706	3.29946e-08	1.74807e-06
Adam19	4.35935	4.77693	4.49134	2.26362	2.9323	3.29661	-1.76414	4.20055e-10	3.15377e-08
Mgl2	10.7895	9.42063	10.503	7.34758	8.32423	9.35077	-1.75986	0.00109826	0.0158019
Slc41A1	3.91977	3.75265	3.51307	2.2005	1.81501	2.35039	-1.75955	6.18712e-09	3.79593e-07
Cnn2	7.72499	7.85295	7.04324	5.36661	5.70969	5.99406	-1.75828	2.71796e-07	1.13999e-05
Esr1	3.7709	3.10432	3.50689	2.32985	1.50345	1.93545	-1.74188	2.90929e-09	1.8962e-07
Gcnt2	4.70416	4.27458	4.50068	2.16325	3.32048	2.96198	-1.73301	1.02807e-05	0.000284831
Cd69	5.63748	6.13477	5.21434	4.49125	3.37537	3.82779	-1.71507	0.000134358	0.0026733
Pdcd4	4.51574	5.83538	4.44893	2.53002	2.92777	4.29675	-1.71286	0.00451355	0.0491678
Lrrk1	5.23727	5.80897	5.16926	3.97211	3.61114	3.41283	-1.71166	1.08237e-06	3.91192e-05
Cd74	14.1994	13.4719	13.887	11.0638	12.3091	12.6671	-1.71064	0.000341915	0.00600316
Eid2	3.85525	3.34511	3.7426	1.77763	2.21074	2.28949	-1.70822	1.01944e-06	3.70485e-05
Bcl6	4.83374	4.16136	4.63325	3.0011	2.7573	2.87259	-1.69709	3.60418e-11	3.2223e-09
Procr	3.94693	6.38902	6.38185	2.87926	4.49737	4.15733	-1.69523	4.51894e-06	0.000136467
Prr15	4.79134	5.00971	5.00231	2.22175	4.10484	3.48027	-1.68556	7.09502e-05	0.00155764
Lsp1	9.34316	8.87469	8.59069	6.03593	7.33301	8.03404	-1.68175	0.00235673	0.0293959
Gpr171	6.34421	5.87252	6.30173	4.19412	4.7584	4.35417	-1.67234	1.18633e-07	5.40993e-06
Ocstamp	3.39559	5.3912	5.59953	1.26557	4.77698	3.72206	-1.67117	0.000274092	0.00497631
Plekhf1	3.68461	4.22202	4.08212	2.28758	2.52968	2.43492	-1.66896	4.34704e-08	2.23131e-06
Dpp4	3.65596	2.16212	2.45188	2.00393	0.780482	1.60568	-1.66428	4.64252e-07	1.834e-05
Ltb	4.97387	5.00744	5.05205	3.23734	3.61493	3.15655	-1.66361	3.42487e-08	1.80396e-06
Plcb2	5.83727	5.76509	5.95944	3.54737	4.53845	4.38118	-1.64517	1.37138e-07	6.1332e-06
Bcl2A1C	2.90955	2.97892	2.72312	1.81567	0.98019	1.79025	-1.64155	0.00186053	0.0243934
Pkib	4.51272	5.58612	4.33897	2.82821	3.49312	3.19804	-1.64095	2.30852e-08	1.26244e-06
Ptx3	4.40672	5.88625	6.51962	3.14507	4.24305	4.37705	-1.63918	4.11966e-07	1.64176e-05
Rgs16	1.17044	2.69741	3.0057	0.657455	1.53803	1.10776	-1.63875	0.000637549	0.010078
Stat5A	4.96343	5.88203	5.34562	3.37386	3.84809	3.9466	-1.6382	2.05945e-09	1.38549e-07
Mical1	6.36418	6.23321	6.21839	3.50182	5.23256	4.95623	-1.63712	0.000181547	0.00346022
Fahd2A	4.24036	3.09494	3.4249	1.94957	2.04575	2.30111	-1.62309	3.06449e-05	0.000748335
Rel	4.77788	5.78161	5.07712	3.43983	3.63617	3.60679	-1.62263	1.37201e-07	6.1332e-06
Galnt3	3.2568	3.24991	3.25688	1.18722	2.38791	2.02427	-1.62138	5.7501e-05	0.00129695
Akr1C12	3.9271	3.22249	4.69389	2.22568	1.79761	3.28743	-1.6181	1.99869e-08	1.10862e-06
Septin6	4.05159	3.32072	3.13669	1.38399	2.25284	2.50431	-1.61763	0.00164438	0.0220908
Chn2	3.24736	3.09201	3.84723	1.12463	1.68215	3.31214	-1.61391	0.000487006	0.00807264
Ggct	3.25644	3.96675	3.92611	1.78494	2.40833	2.52064	-1.60306	4.65461e-08	2.36021e-06
Tmem238	2.96321	2.98254	2.66125	0.827301	2.27597	1.6779	-1.6016	0.00294674	0.0352351
Flrt3	5.01726	4.88376	3.97348	3.60872	3.02088	2.5143	-1.59465	5.38854e-09	3.33611e-07
Arhgap26	4.75696	4.50285	4.59219	1.96972	3.44186	3.74564	-1.59454	0.000986438	0.0144785
Sesn2	5.93537	5.3326	5.33262	4.02074	3.67306	3.98713	-1.59355	2.51577e-11	2.30216e-09
Lipe	5.85482	5.45836	5.33658	4.26048	3.75068	3.72355	-1.59185	1.98367e-10	1.57184e-08
Agap2	3.23976	3.14665	3.07656	1.16161	1.88632	2.38664	-1.58751	0.000113455	0.00232724
Izumo4	2.25658	2.98436	2.0871	1.18543	1.13205	1.42079	-1.56726	0.00105721	0.0153166
Axl	8.02129	7.34917	8.23058	6.07538	5.74378	6.77842	-1.56654	2.51251e-08	1.36849e-06
Prkar2A	6.35878	5.94873	5.80928	3.63631	4.92608	4.64861	-1.56487	0.000144867	0.00285107
Phlda1	4.62352	4.56512	4.06036	2.36566	3.15098	3.14972	-1.55746	9.08339e-06	0.000253468
Fam129A	6.59417	6.29487	5.66873	3.80431	5.18841	4.6647	-1.55476	0.000271236	0.00493766
Dusp16	4.75607	4.75657	4.62206	3.32023	3.28021	2.87772	-1.55286	8.99956e-09	5.27153e-07
Amica1	7.31915	6.76458	7.22995	6.5751	4.67209	5.18376	-1.55136	0.000551984	0.00897271
Nipsnap1	2.95947	2.99856	3.22445	1.17767	1.88661	2.20101	-1.54679	1.3779e-05	0.000368964
Epha1	2.48546	2.24597	2.96748	1.2854	1.27988	1.48803	-1.54616	1.68748e-06	5.733e-05
Dctpp1	6.18102	5.62208	5.80943	3.58384	4.49806	4.69578	-1.54544	7.58224e-05	0.00164336
Traf1	5.61293	6.32217	4.86892	4.62403	3.89707	3.50027	-1.54182	0.000138557	0.00274479
Grk3	3.85144	4.12046	3.18507	2.23894	2.39253	2.20875	-1.53849	7.93178e-09	4.72758e-07
Fyn	5.68615	5.35006	5.15586	3.44328	4.00433	3.99856	-1.53826	1.71837e-07	7.47256e-06
Wdr86	2.78781	2.37342	1.535	1.35972	1.09624	0.897609	-1.53615	1.87207e-05	0.000481828
Serpinb9	4.45673	5.94642	3.4076	3.30978	3.26528	2.58496	-1.53341	0.000869331	0.0130427
Gng10	7.7124	7.38733	7.546	5.14288	5.98273	6.62746	-1.52997	2.76648e-05	0.000686041
Tacc2	1.43965	2.48715	2.52702	0.279046	1.87122	1.62323	-1.52198	0.00141655	0.0196131
Ltc4S	4.35284	5.57431	4.8699	1.88031	4.52297	3.87294	-1.52104	0.000560295	0.00909138
Sesn3	3.96688	3.8168	3.25039	2.0682	2.03423	2.71796	-1.51871	0.000162045	0.00314363
Acap1	5.91247	5.75447	5.76779	2.96978	4.93352	4.78912	-1.51739	0.0020093	0.0259557
F11R	2.194	3.28045	2.65529	0.75408	2.75972	1.25352	-1.51573	0.00088842	0.0132599
Cdc14A	3.84699	3.96909	3.47275	1.78405	2.67377	2.59623	-1.51501	5.83108e-06	0.00017189
Slc25A38	4.78465	5.34781	4.78649	3.05756	3.69729	3.56202	-1.51393	8.24498e-09	4.87153e-07
Rubcnl	2.83795	2.91202	3.25569	1.24601	1.85826	2.07782	-1.50952	1.34629e-06	4.68513e-05
Arpin	3.38024	3.95814	3.44001	1.9328	2.56566	2.12166	-1.50352	5.91296e-08	2.94218e-06
Bmf	4.06212	4.78184	4.07441	2.74721	2.64327	3.10358	-1.49922	1.25645e-05	0.00034149
Ntmt1	4.57061	4.85241	4.48128	2.8068	3.49975	3.11286	-1.49648	5.988e-08	2.96985e-06
1700025G04Rik	3.78712	3.17952	3.49222	1.23463	2.4074	2.80345	-1.49597	0.00450101	0.0490982
Myrf	2.60915	3.48114	4.03375	0.840493	2.84345	2.7372	-1.49305	0.000377487	0.00651411
Cox6B2	2.77	2.1904	2.50719	0.977066	1.281	1.76221	-1.49185	0.00146681	0.0201346
Mob3A	7.05052	7.09604	6.62781	5.03311	5.38534	5.61606	-1.48961	4.79152e-07	1.87927e-05
Zeb1	2.9339	3.23758	2.04354	1.60047	1.56358	1.3652	-1.48701	7.27736e-06	0.000208421
Kctd14	2.58256	3.74866	3.00527	0.914734	2.95527	1.83253	-1.4825	0.000146957	0.00288281
Adgrg6	3.14714	3.51746	2.00765	1.32717	2.22974	1.3863	-1.48062	1.36387e-05	0.000366653
Rcl1	4.3686	4.42262	4.2286	2.39884	3.03063	3.24436	-1.4758	1.80093e-06	6.0132e-05
2010005H15Rik	5.28018	5.07979	4.63531	3.65623	3.82118	3.0097	-1.47412	2.01006e-06	6.63809e-05
Pex19	6.03493	6.13896	5.79997	4.29278	4.47517	4.57886	-1.47181	6.05452e-09	3.72298e-07
Acss1	4.25773	3.81274	4.25097	2.29661	2.68131	3.07754	-1.46934	3.77293e-07	1.52377e-05
Vopp1	5.58056	6.68394	5.74134	4.07035	4.64916	4.67418	-1.46517	1.32069e-06	4.60193e-05
Acat2	4.42172	5.05081	5.03696	2.45188	3.5688	4.10114	-1.46044	1.14075e-06	4.08492e-05
Rgs12	3.04826	4.16487	2.43559	1.28413	2.68403	1.87218	-1.45651	4.01828e-05	0.000947205
E2F5	3.53232	4.16051	3.4037	2.21712	2.4525	2.32251	-1.45531	2.35716e-06	7.6087e-05
Prkrir	5.61701	5.29861	5.5779	3.68892	3.95172	4.33307	-1.45375	8.20383e-09	4.85777e-07
Fam217B	4.61128	3.98968	4.24506	2.09737	3.10787	3.36968	-1.45266	0.00106398	0.0153901
2410002F23Rik	3.11807	3.40069	3.39554	1.5098	2.41821	2.11675	-1.4496	6.01656e-06	0.000176022
Pgf	5.12897	4.56777	4.95449	3.99788	3.33387	2.90833	-1.44801	0.000102762	0.00213693
Gpr68	4.97198	5.00404	4.61952	2.93747	3.63909	3.63708	-1.44122	3.01745e-07	1.254e-05
Gramd4	4.50243	4.95153	4.32539	2.0614	3.71893	3.75157	-1.43584	0.000815362	0.0123389
Tmem120B	3.75491	4.10707	3.58103	1.76245	2.85904	2.79815	-1.42632	7.08659e-05	0.00155756
Acot7	6.40412	6.47677	6.24886	3.68875	5.39187	5.52471	-1.4231	0.00108383	0.0156356
Plgrkt	6.99511	8.08602	7.85861	6.02736	6.34373	6.00676	-1.422	4.15992e-05	0.000977204
Cav1	3.85652	4.19371	4.47292	1.73349	3.79598	2.98897	-1.41288	0.00188739	0.024674
Bcl2A1B	7.7225	8.58488	7.8993	6.7136	5.97223	6.93063	-1.41192	0.00182523	0.024
Slc30A4	5.86692	6.22922	6.20822	3.66023	5.03872	5.1571	-1.4117	1.58162e-05	0.000416942
Setd7	5.21191	5.26137	5.14111	3.0707	3.80972	4.39707	-1.41039	3.46031e-05	0.000831546
Pkp3	3.03199	2.73277	3.51949	1.72105	1.36092	2.5692	-1.40653	3.54802e-06	0.000109831
Crebl2	3.19741	4.03523	3.57003	2.10408	2.18782	2.56683	-1.40489	4.34222e-05	0.00101476
Akr7A5	4.84731	4.40541	4.61979	2.65728	3.47206	3.50897	-1.40419	6.55612e-05	0.00145579
Il12Rb2	4.39317	4.48202	3.79643	3.18361	2.7042	2.64167	-1.40307	3.29109e-06	0.000103528
Ap1S3	3.72735	3.51868	3.34916	1.43179	2.84461	2.49678	-1.39864	0.00295149	0.0352764
Ccdc88A	4.54638	5.25072	4.18812	2.34398	3.97065	3.48288	-1.39849	0.000133865	0.00266808
Batf3	3.80554	5.19128	4.79559	2.0754	3.38119	4.2092	-1.39649	0.000287802	0.00518712
Pik3Cg	7.01878	6.51124	6.50535	5.08392	5.17154	5.35358	-1.38522	1.55758e-06	5.33841e-05
Prkcb	5.50666	6.4107	6.91492	3.68966	5.06415	5.71502	-1.38097	1.01163e-06	3.69559e-05
Wdfy4	7.04846	6.27218	6.28535	4.88977	5.03278	5.28654	-1.37659	2.46672e-05	0.000617907
Ptpn3	1.92949	2.66388	2.30742	0.814524	1.34691	1.7109	-1.37581	3.13672e-05	0.000765286
Runx2	2.64029	2.86091	2.76917	0.888831	1.9514	2.15469	-1.37281	0.000815202	0.0123389
Tmem123	8.53114	9.24693	8.12711	7.11761	7.26609	7.08657	-1.36767	3.3386e-05	0.000808733
Scin	2.82168	5.185	2.6359	1.61783	2.88332	2.28876	-1.367	0.00281569	0.0339519
Svip	3.46754	3.26085	3.53399	1.35864	2.47777	2.74992	-1.36388	0.00155567	0.0210565
Higd2A	7.51542	7.39465	7.25146	5.46418	6.03578	6.27265	-1.3627	6.26521e-07	2.38825e-05
Rab11Fip1	4.33335	3.77224	3.92964	2.3138	2.77866	2.97025	-1.3619	1.06899e-05	0.000294908
Wnt6	3.03532	0.749512	2.44253	1.502	0.386448	1.54089	-1.35242	0.000143869	0.00283554
Galnt12	3.51451	3.06629	3.08158	1.35659	2.24753	2.45723	-1.35136	0.00325669	0.0382183
Zcwpw1	2.70544	2.10679	2.84456	0.956242	1.54806	1.96706	-1.34715	0.00208921	0.0267464
Fam102A	3.72507	3.04073	3.432	1.8929	1.84173	2.79469	-1.34297	7.12349e-05	0.00156247
Myo1G	7.70655	8.08291	7.42261	5.9401	6.55534	6.38817	-1.33944	2.68208e-06	8.54587e-05
Rnase6	6.53369	5.20361	6.19263	3.9559	4.41015	5.30549	-1.33594	0.0013028	0.0182614
Elovl5	7.42678	7.11897	7.05358	5.35909	5.74483	6.22268	-1.32601	2.9611e-05	0.000724543
Cfap126	2.53577	2.04822	2.41432	1.50825	1.32119	1.10365	-1.32485	0.00138128	0.0192226
Opn3	3.82414	3.51598	3.59841	2.07772	2.38859	2.72179	-1.32328	2.61846e-05	0.000652909
Cass4	4.40773	4.10912	3.70338	2.88011	2.77399	2.66623	-1.32305	3.0718e-08	1.64672e-06
Cnksr3	2.99966	2.7384	2.95849	1.68048	1.64584	1.9551	-1.32245	1.69074e-06	5.73592e-05
Tmem131	5.8825	6.70471	5.72563	4.73218	4.58928	4.78254	-1.31784	0.000313666	0.00560219
Actn1	7.08043	7.68557	6.81382	4.85366	6.67726	5.80383	-1.31679	0.000136022	0.00270304
Bbs9	2.81158	3.60901	3.41169	1.73877	2.37974	2.14343	-1.30994	3.38748e-06	0.000105826
Trim36	3.89662	3.71783	3.66444	1.71622	3.07391	2.79294	-1.30559	0.00173919	0.0230808
Dst	3.40131	3.6611	2.70051	2.07245	2.68435	1.50386	-1.30437	1.71853e-06	5.80593e-05
Stk38L	2.35464	2.78429	2.34528	1.10148	1.84241	1.45344	-1.3032	7.27144e-06	0.000208421
Ehhadh	2.81714	3.05045	3.12217	1.76174	1.64861	2.16268	-1.30254	2.267e-05	0.000571566
Vhl	5.23666	5.74392	5.54109	3.73698	4.17223	4.53195	-1.2984	1.81712e-07	7.86423e-06
Aldh18A1	5.1726	5.04125	4.79578	3.10912	3.91742	3.97954	-1.29423	2.89177e-05	0.00071127
Rmnd5B	6.60019	5.67515	6.2028	4.34632	4.8325	5.16441	-1.29358	0.000144627	0.00284843
Rpsa	5.46577	5.22511	4.95234	3.31875	3.99401	4.32904	-1.28291	0.000192781	0.00364875
Sh3Bp4	3.65741	3.79194	3.00638	2.82638	1.98054	2.06418	-1.28153	0.000696092	0.0108668
Etv3	6.40363	6.84392	6.59033	5.05795	5.28792	5.40175	-1.2716	4.97759e-06	0.00014834
Lmtk2	3.24559	3.06862	3.05459	1.52006	2.32139	2.14241	-1.27082	8.01882e-05	0.00172697
Lrrc20	3.77697	3.84344	4.20772	1.67395	3.19323	3.34008	-1.26811	0.00237559	0.0295633
Uck2	7.63932	6.76897	7.10054	5.16804	6.10672	6.12263	-1.26549	0.00181668	0.0239107
Thap6	2.99333	3.2228	2.48252	1.72494	1.851	1.81459	-1.26509	3.33571e-05	0.000808733
Il1R2	7.89896	6.54167	7.1378	5.78149	6.04219	5.67687	-1.26372	0.000814823	0.0123389
Hint3	4.86544	5.08556	5.16926	3.3873	3.89785	3.90919	-1.26266	5.33319e-06	0.000158073
Dpep3	2.04283	2.98068	2.28282	0.696288	2.35348	1.47321	-1.25957	0.00277355	0.033548
Kcnk6	6.10396	6.0637	6.08809	4.50101	4.76184	4.97465	-1.25781	8.41382e-07	3.14552e-05
Miga1	2.17331	2.37959	2.30199	1.20244	1.22518	1.55125	-1.25384	2.48685e-05	0.000622375
Shtn1	5.94516	6.57029	6.3321	3.57427	5.70199	5.57882	-1.2496	0.00177814	0.0235173
N4Bp3	4.04535	3.26422	3.33859	2.31465	2.12047	2.66799	-1.24954	8.25311e-05	0.00177321
Depdc7	4.09187	4.69732	3.91698	2.65098	3.12698	3.20077	-1.24434	5.30211e-05	0.0012049
Zfp810	2.5723	2.57477	2.44533	1.4968	1.41321	1.65163	-1.24089	3.70723e-05	0.000879221
Cttn	2.83605	3.49611	3.34293	1.46034	2.53609	2.34892	-1.23766	1.5548e-05	0.000411469
Tmem65	6.45827	6.07392	6.37991	5.1134	5.15714	4.67611	-1.23323	9.09232e-05	0.00192162
Arl6	3.55881	3.83683	3.92177	2.474	2.65881	2.60563	-1.23133	4.32518e-05	0.00101253
Cldnd1	6.46873	7.19511	7.6257	5.50442	5.44311	6.35678	-1.23042	0.000136925	0.00271839
Coro1A	9.30227	9.17843	8.88485	6.88179	8.23738	8.20738	-1.22838	0.00249603	0.0307663
Znrf2	6.93367	6.99025	7.42841	5.11578	6.11311	6.15018	-1.22666	4.1387e-05	0.00097306
Zyx	9.66355	9.06445	9.62168	8.10919	8.01096	8.22591	-1.22225	3.15054e-05	0.000767968
Lrrk2	3.78649	3.50998	3.66051	1.94102	2.69713	2.83132	-1.22211	0.000113014	0.00231995
Map4K1	6.11578	5.85077	5.7665	3.72576	4.73801	5.37979	-1.2189	0.00355927	0.0411819
Bloc1S2-Ps	5.16133	5.39776	5.17502	3.31439	4.20672	4.39182	-1.21724	0.00021253	0.0039892
Dok2	8.38284	7.66383	8.06115	5.97421	7.09879	7.05833	-1.21433	0.00356776	0.0412104
Nup153	6.17238	5.92682	5.94551	4.51966	4.92074	4.72997	-1.20955	1.19635e-05	0.000326462
Gale	4.6982	4.44068	5.01069	2.67671	3.73301	4.03708	-1.20695	0.000691549	0.0108145
Pdlim7	3.55521	4.09336	3.49242	1.71073	3.33508	2.67961	-1.20648	0.00076665	0.0117192
Jund	7.81115	7.51271	7.90203	6.0345	6.62954	6.63075	-1.20567	6.60123e-05	0.00146222
Mllt6	4.97776	6.00024	4.74402	3.98456	3.90384	4.03428	-1.19771	0.00205608	0.0264743
Slamf9	6.22916	5.28104	5.75161	3.88681	4.62745	4.92806	-1.19147	0.00258955	0.0316037
Kctd17	5.33101	4.9275	5.61726	3.19777	4.01679	4.91991	-1.18973	0.000712289	0.0110804
Ppp1R13B	4.40068	4.09552	4.07495	3.13076	2.98089	2.87928	-1.18943	6.89369e-07	2.61316e-05
Akna	5.8044	5.75295	5.19599	4.05225	4.48901	4.44257	-1.18468	3.60129e-05	0.000858592
Crem	3.61633	3.81344	3.11098	2.46491	2.42772	2.26461	-1.18414	1.80618e-05	0.000467079
Gss	3.3814	5.10574	5.49797	2.50332	3.62375	4.23465	-1.18367	5.35032e-05	0.00121484
Sema4A	7.73494	7.62859	7.59465	6.32694	5.97244	6.79462	-1.18309	0.000117244	0.00239413
Atox1	9.22538	9.43708	9.31848	7.65245	8.19459	8.25159	-1.18193	3.88509e-06	0.000119449
Cox17	7.02479	7.97743	7.82667	6.00379	6.50718	6.46255	-1.18157	1.65341e-05	0.000433347
Dclre1B	3.8377	3.66631	3.89533	2.17535	2.77055	3.01631	-1.18073	3.58266e-05	0.000856403
Camk2G	4.97192	5.21511	5.08007	3.1984	4.24177	4.15481	-1.17345	1.55307e-05	0.000411412
Poglut1	5.15738	5.66889	4.54668	3.89489	3.79091	3.9925	-1.17069	0.000509048	0.00836408
Csrnp1	5.08765	4.56831	4.57682	4.53449	2.96415	3.15726	-1.17053	0.00191978	0.0249774
Malt1	5.9673	7.02818	6.95138	4.45561	6.25289	5.45585	-1.17035	0.000196286	0.00371249
Afap1	2.07953	2.12099	2.25512	0.738805	1.48575	1.71823	-1.17027	0.00205964	0.0264886
Slc52A3	2.75287	2.37559	3.53765	1.22231	1.49964	3.02277	-1.16947	0.00131315	0.0183685
Slc33A1	4.84055	5.40662	5.18536	3.55035	4.01483	4.18955	-1.16928	9.4816e-07	3.48715e-05
Fmnl1	7.4557	7.04111	6.82494	5.24595	6.09568	6.16402	-1.16809	0.00161957	0.0217805
Tnfsf8	4.82715	4.78232	4.90501	3.32934	3.37943	4.20229	-1.16007	2.25727e-05	0.000569642
Dmwd	4.78771	3.89117	3.49716	3.10755	3.51775	2.12976	-1.15963	0.00224658	0.0282946
Palld	1.99053	1.87804	2.24255	0.858421	0.94573	1.91235	-1.15887	0.00256349	0.0313278
Pop4	5.71167	6.23843	5.94856	4.56345	4.95355	4.66889	-1.1545	4.03017e-06	0.000123351
Naga	8.38313	7.45806	7.61912	6.34034	6.73099	6.60892	-1.15209	0.000718217	0.0111482
Lta4H	7.77691	6.84796	7.38125	5.56248	6.32661	6.37087	-1.14386	0.00315413	0.0372236
Got1	6.26749	6.09512	6.47501	4.77712	4.95628	5.40725	-1.14304	1.79436e-06	5.99862e-05
Cradd	3.66899	3.32255	3.67144	2.53824	2.1026	2.74868	-1.14065	9.08101e-05	0.00192072
Spire1	3.95503	3.95658	3.41991	2.30962	2.99221	2.68818	-1.14011	4.36162e-05	0.00101755
Xbp1	8.65581	7.91861	8.57115	7.00427	6.85068	7.54971	-1.13745	4.64995e-05	0.00107193
Unc119B	4.77244	4.4956	4.80775	2.88643	3.69668	3.97601	-1.13673	0.000212134	0.00398451
Tssc1	5.4915	5.31009	4.76692	3.79969	4.20525	3.96804	-1.13632	2.06412e-05	0.000524796
Nudt18	3.48072	3.43755	3.63782	2.54897	2.25096	2.49788	-1.13572	6.81679e-05	0.00150507
Tbc1D16	3.21561	3.41782	3.36027	1.3893	2.78511	2.74063	-1.13419	0.003294	0.0385397
Avpi1	4.30503	4.29872	3.76734	2.44775	3.1474	3.37513	-1.13385	0.003095	0.0366212
Tmem57	4.89142	4.8858	4.92897	3.14567	3.97455	4.04878	-1.13236	3.37915e-05	0.000816373
Hsdl2	4.5613	5.07225	4.77928	3.24146	3.86165	3.78159	-1.13173	1.39694e-06	4.83661e-05
Tgfbr1	4.96373	6.40161	5.91973	3.85494	5.02639	4.77795	-1.13135	3.23951e-05	0.000788243
Herpud1	6.88199	6.44856	6.8573	5.03167	5.5166	5.96903	-1.12639	0.000100896	0.00210457
Ccdc85B	2.69804	2.59375	2.32376	1.1945	1.76364	1.88729	-1.12495	0.00183421	0.0241023
St3Gal3	4.44827	4.57782	3.97736	2.93344	3.00308	3.65256	-1.12253	0.00147781	0.0202447
Klf9	3.95366	5.0266	5.55784	2.28496	4.60066	4.24322	-1.12215	0.00111926	0.0160444
Gfod1	3.43307	3.66213	3.30919	1.5936	2.81866	2.86826	-1.11926	0.00278421	0.033662
Ccnd3	7.15717	6.46248	6.64856	5.32985	5.5744	5.71439	-1.11816	0.000129086	0.00259347
Nckipsd	3.97094	3.88736	3.83411	2.34623	2.91649	3.1205	-1.11812	0.000157491	0.00306183
Msantd3	1.85531	3.46004	2.70189	0.781043	2.57715	2.01245	-1.11231	0.000935629	0.013858
Acat1	5.55248	5.69268	4.9691	3.70494	4.44089	4.5306	-1.1119	0.000580384	0.00936056
Ctnna1	7.53078	7.2322	6.93256	5.59143	6.31071	6.1534	-1.10931	0.000624075	0.00989715
Papolg	3.48732	3.98444	3.20997	2.47699	2.46518	2.52176	-1.10836	0.000341516	0.00600005
Ttc39B	4.39258	4.68203	4.86145	3.25265	3.73166	3.50689	-1.10806	5.67715e-05	0.00128396
Bloc1S2	3.57208	3.95167	3.70988	2.22699	2.97196	2.80137	-1.10326	0.000296749	0.00533423
Ears2	2.42696	3.03288	2.47641	1.40774	1.89717	1.82352	-1.10226	0.000526469	0.00861724
Actg1	4.60874	4.18397	4.03711	2.81328	3.43358	3.21826	-1.10162	0.000637776	0.010078
Gatsl3	2.97614	2.75159	3.43872	2.19579	1.47114	2.53904	-1.1009	0.001808	0.0238195
Cdkn1A	8.79709	9.21458	8.93946	8.12337	7.97117	7.22408	-1.10042	0.00388686	0.044109
Siah2	5.08084	4.67213	4.98226	3.40013	3.86894	4.01119	-1.09918	5.27308e-05	0.00120031
Acss2	2.72133	3.84298	4.95771	2.02823	2.26903	4.0258	-1.099	0.00110029	0.0158226
Trib1	5.63273	5.25649	5.32352	5.0954	3.8182	3.82687	-1.09693	0.00303833	0.0361078
D930015E06Rik	5.08467	5.33526	4.29778	3.56277	3.84933	3.8599	-1.09521	0.000392076	0.00671047
Samd10	3.06852	3.07384	2.59031	1.88825	2.00055	1.90821	-1.09356	0.000244015	0.00449632
Runx3	5.32089	5.34839	4.90701	3.64797	4.36864	4.08957	-1.0931	3.38973e-05	0.0008182
Nudt8	4.03594	3.97664	4.26295	2.48399	3.04825	3.45513	-1.09248	0.000579747	0.00935686
Id2	9.00525	9.02677	8.40754	7.01829	8.37852	7.43144	-1.09183	0.00156447	0.0211545
Lcp1	10.1862	9.91463	9.78488	8.30275	9.23866	8.72872	-1.0917	0.00146213	0.0200805
Pick1	2.63011	2.92925	2.66055	1.77929	1.93117	1.66669	-1.08937	0.000503501	0.00829876
Rab43	6.42258	6.12415	6.22311	5.36825	4.72879	5.13389	-1.08933	0.000115094	0.00235381
Wbp1	4.88914	4.65211	4.63904	3.41469	3.58032	3.78245	-1.08854	5.21646e-05	0.00119041
Sipa1L3	5.21119	4.67087	4.45659	3.45253	3.71701	3.75675	-1.08727	0.000221501	0.00412319
Hmces	4.07971	4.20343	4.01549	2.24453	3.22553	3.58118	-1.08528	0.00336947	0.0392874
Stk17B	7.39485	6.5651	6.76997	5.69573	5.78034	5.69994	-1.08446	0.000242842	0.00447776
Sec61B	7.54567	6.95498	7.31864	5.61079	5.91678	6.73802	-1.08039	0.000443707	0.00745795
S100A11	9.75253	8.95974	9.08701	7.74644	8.34293	8.14931	-1.07293	0.00177126	0.0234606
Sac3D1	4.04058	4.269	3.54346	2.4829	3.18557	2.97211	-1.07286	0.000658836	0.0103686
Rnf180	2.62678	2.55071	1.98766	1.44721	1.75817	1.35186	-1.06649	0.000282496	0.00510843
Ppm1M	6.21972	6.02106	5.62431	4.46076	5.00771	4.93886	-1.06606	0.000129106	0.00259347
Rin3	7.19593	6.28554	6.71081	5.15001	5.4997	6.04071	-1.06589	0.00253222	0.0310434
Zfpm1	2.86735	2.694	3.26245	1.4555	2.22305	2.31417	-1.06414	0.0018465	0.0242445
Atp6V0A2	6.06335	5.24789	5.91784	4.6838	4.60105	4.51519	-1.06062	0.000322586	0.00573043
G6Pc3	5.36994	4.73967	5.20999	3.33832	4.21209	4.40066	-1.0596	0.00384696	0.0438025
2510002D24Rik	2.46831	2.8635	2.3687	1.55601	1.73556	1.7196	-1.05765	0.00221336	0.02798
Hsf2	3.92639	5.04169	3.78699	2.72544	3.41751	3.38541	-1.05173	0.00166121	0.0222633
Rassf5	6.14819	5.43702	5.47004	4.3241	4.57694	4.75675	-1.04985	0.000448866	0.00753534
Ubxn2A	4.6364	5.27237	4.79311	3.3923	3.90609	4.08931	-1.04984	4.51146e-05	0.00104355
Nostrin	4.6916	5.06871	4.55333	3.2748	3.81137	3.93337	-1.0491	0.00014998	0.00293049
Ift122	2.74179	2.55142	2.66554	1.64435	1.69431	1.91195	-1.04839	0.000131014	0.00262404
Ass1	6.49338	6.71376	6.89595	5.54102	5.89674	5.22871	-1.04416	0.00154658	0.0209963
Sdr39U1	4.59423	4.69544	4.25705	3.16664	3.53094	3.60567	-1.04252	0.000285127	0.00514231
Irf5	8.00365	8.15128	8.28041	6.79158	7.10107	7.08853	-1.04213	0.000169741	0.00326727
Tmem154	7.19127	7.10754	7.37237	5.31113	6.44535	6.49434	-1.03672	0.00181491	0.023899
Itgal	6.62625	5.89893	6.04469	5.11686	5.30561	4.78988	-1.02855	0.000928491	0.0137673
Cd82	6.72965	6.57655	6.29904	6.01295	5.01326	5.22171	-1.0244	0.00138925	0.0193038
Pmaip1	5.15266	5.6476	5.54593	4.51696	3.96497	4.5658	-1.02436	0.00258437	0.0315547
Nlrp3	6.52278	5.67699	6.04422	5.44736	4.64173	4.82844	-1.01904	0.000163448	0.00315956
Plxnd1	7.69522	7.51928	7.19099	6.08729	6.31924	6.62705	-1.01885	0.00105311	0.0152734
Acox3	6.7502	6.24519	6.40521	5.15995	5.34369	5.55888	-1.0163	0.000258141	0.00472141
Lrba	3.05745	2.76935	2.99002	1.89594	2.1377	2.0144	-1.01617	7.15014e-05	0.00156468
Slc35C2	6.11136	5.53151	5.92889	4.24357	5.02123	5.00462	-1.01531	0.00179273	0.0236757
Nipa1	2.82314	3.21578	3.1407	1.73142	2.1841	2.47636	-1.01426	0.000647	0.0102
Clec2I	4.02887	4.43068	4.6197	2.95265	2.90698	4.09618	-1.01373	0.00282379	0.0340194
Gsto1	7.45282	6.68959	7.00758	5.64141	5.7529	6.41469	-1.01018	0.000712628	0.0110804
Rasal3	4.54992	4.37737	4.4737	3.24056	3.36253	3.6509	-1.00946	1.62238e-05	0.000426449
Ahr	4.24292	4.53273	5.03405	3.01391	3.75174	3.89528	-1.00596	5.99112e-05	0.0013424
Otud7B	2.2749	3.47399	2.74424	1.66415	2.32233	1.80284	-1.00525	0.000582783	0.00938647
Pafah1B3	5.39565	4.81079	4.86265	4.07909	3.75773	4.02492	-1.00463	0.000171783	0.00330423
Klhl2	4.31889	4.60832	4.12994	2.79332	3.55407	3.61042	-1.00306	0.000388536	0.00665828
Hipk1	6.42541	6.19498	6.57968	5.00885	5.35801	5.54664	-1.00029	0.000366146	0.00636285
Zfp398	2.57846	2.72945	2.4231	1.45818	1.8771	1.83821	-0.998812	0.000618949	0.00983767
Zc3H12C	3.14948	4.39912	3.63441	2.31876	2.88826	2.99896	-0.996264	0.000876367	0.0131161
Arl2Bp	5.85175	5.58582	5.75124	4.04518	4.84831	5.0628	-0.99374	0.000913964	0.0135964
Guk1	4.84201	5.10449	5.33471	3.47955	4.22977	4.39958	-0.99274	0.000162973	0.00315262
Usp22	5.32496	5.2216	5.45957	4.12595	4.33086	4.34796	-0.992336	7.37898e-05	0.001607
Basp1	6.87355	7.91411	7.08208	5.95753	6.5197	6.11008	-0.989299	0.000586551	0.00943306
Pak4	4.36986	3.82381	3.78111	2.63315	3.19414	3.14471	-0.985164	0.00281143	0.0339155
Snd1	7.43637	7.61756	7.2796	6.14908	6.31555	6.59578	-0.985158	0.000553635	0.00899418
Wdr6	3.78423	3.90096	3.217	2.15155	2.93409	2.93469	-0.978025	0.00449021	0.0490512
Klf7	4.82806	5.16286	4.86008	3.34993	4.32027	4.06961	-0.976457	0.000356365	0.00621292
Osgin2	3.52057	4.3575	3.59994	2.4785	3.26721	2.80573	-0.973265	0.000191033	0.00362069
Exo5	5.18896	4.92708	4.41797	3.75059	3.72985	3.95765	-0.972136	0.000622505	0.00988262
Sub1	5.91845	6.72954	6.69052	4.93385	5.41346	5.79463	-0.968951	0.000432645	0.00730363
Mkl1	5.71041	5.30709	5.04938	4.24537	4.26266	4.42284	-0.968445	0.000249369	0.00457636
Ttc39C	4.18041	4.34665	3.83785	2.98748	3.2799	3.11885	-0.967202	0.000188707	0.00358161
Pex26	2.91795	3.29673	3.22946	1.75067	2.27569	2.72821	-0.965878	0.000788154	0.0119806
Cox7A2L	7.16575	6.54478	6.95079	5.68609	5.43022	6.36016	-0.960427	0.00021514	0.00402707
Cep19	4.09048	4.02375	4.04302	2.83989	3.0614	3.32246	-0.956762	0.000418595	0.00709288
Luzp1	4.36392	4.37092	4.14252	3.15662	3.58004	3.17338	-0.953356	8.61494e-05	0.00184077
Nfkb1	6.78554	7.19069	6.28681	5.78521	5.64846	5.66627	-0.951657	0.0026082	0.0317995
Rab27A	4.47473	5.41574	4.26079	3.48914	3.75498	3.86955	-0.951566	0.00427033	0.0473342
Itpr3	2.62217	2.74606	2.81049	1.41326	1.9197	2.3646	-0.951507	0.00087499	0.0131027
Pbxip1	5.46944	5.90242	5.56316	4.26094	4.52262	5.05189	-0.950226	0.00105308	0.0152734
Srgn	8.88259	9.21181	9.46421	8.11838	7.852	8.40594	-0.948908	0.00237868	0.02957
Ankrd44	5.30309	5.38265	4.78893	4.00649	4.01171	4.40603	-0.945465	0.00197911	0.0255778
Fkbp1A	7.83303	8.30481	7.95193	6.2451	7.36619	7.31459	-0.945443	0.00117243	0.0166834
Cnnm4	3.7396	3.54007	3.348	2.20229	2.71511	2.93413	-0.942906	0.00251579	0.0308838
Jmjd7	2.69009	2.57952	2.42883	1.58706	1.79137	1.87573	-0.942693	0.00434641	0.0479428
Fgd2	4.32504	3.49917	3.41021	3.23852	2.35962	2.81606	-0.939007	0.000771421	0.0117789
Nipal3	3.96688	3.64675	3.89114	2.69846	2.73489	3.2457	-0.933246	0.000130943	0.00262404
Kdm2B	3.83781	3.80112	3.37762	2.42037	2.75978	3.05146	-0.932736	0.00170785	0.0227649
Akr1C13	4.79405	4.64448	5.65378	3.88643	3.6821	4.52981	-0.929979	0.000669051	0.0105093
Eefsec	3.98054	3.47242	3.4888	2.75138	2.55668	2.84964	-0.929732	0.000544037	0.00887538
Cyb561A3	5.53296	5.36301	5.45681	4.72038	4.26126	4.35147	-0.926307	0.000451279	0.0075665
Ripk2	4.95949	5.53941	5.26711	3.82002	4.58244	4.36638	-0.924393	6.85379e-05	0.00151078
Rnf219	2.89697	3.56321	2.59642	1.78985	2.41798	2.2741	-0.92129	0.00346872	0.0402844
Pigx	5.92535	5.33762	5.30297	4.30017	4.53421	4.72214	-0.919336	0.0017772	0.0235163
Snx21	4.09106	3.35507	3.36003	2.74529	2.40014	2.92821	-0.914912	0.00324647	0.0381478
Galm	4.78916	4.99223	4.91972	3.66822	4.0525	4.03966	-0.914908	9.05923e-05	0.0019191
Spr	5.05883	5.29986	4.98135	3.64528	4.16421	4.59713	-0.908313	0.0023875	0.0296572
Fam118A	3.12807	3.07523	2.8996	1.76884	2.41359	2.38778	-0.907223	0.00346548	0.0402686
Aebp2	4.66618	5.40577	4.53248	3.42651	4.22149	4.05879	-0.9021	0.00102376	0.0149297
Glipr1	7.22992	7.52969	7.40059	5.46495	6.96562	6.71077	-0.899381	0.0044069	0.0484136
Aim1	5.60223	5.48537	5.16993	4.59807	4.67567	4.04965	-0.897121	0.00114157	0.0163127
Aqp9	6.04528	5.14192	6.47128	4.45733	4.30764	5.93935	-0.896973	0.0016171	0.0217688
Ext1	4.32239	4.22028	3.74194	3.41234	2.78428	3.30446	-0.895812	0.00426929	0.0473342
Myo18A	4.85589	4.74529	4.85719	3.68821	3.94445	3.94864	-0.894782	0.000343897	0.00603017
Rap2A	6.32772	6.00244	5.67592	5.18918	4.87585	4.98114	-0.893554	0.000594972	0.0095234
Ccdc71L	5.58057	5.5502	5.73177	4.66829	4.75666	4.49714	-0.893373	0.00155519	0.0210565
Zfp282	4.22084	3.59456	3.71546	2.67165	3.09922	3.04209	-0.88725	0.00290169	0.0347784
Rasgrp4	5.94695	4.84104	5.26158	4.29852	4.34957	4.49921	-0.884819	0.00414713	0.046357
Ptpn9	5.51283	5.28139	5.19269	4.27127	4.51906	4.3054	-0.883665	0.000323037	0.00573096
Acsf3	3.68172	3.51765	3.60398	2.39602	2.77069	2.99431	-0.88224	0.00197318	0.0255133
Traf5	4.37865	4.48585	4.11046	2.83714	3.86751	3.50348	-0.881117	0.00391361	0.044394
Prkd2	3.74413	3.45239	3.14781	2.40369	2.89212	2.44693	-0.877953	0.00230104	0.0288336
Limd1	5.77221	5.82729	5.72926	4.3303	5.0872	5.02495	-0.87351	0.00143693	0.0198144
Ampd2	4.59345	5.17673	4.49752	3.29173	4.05709	4.11856	-0.873289	0.00123626	0.017482
Mapkapk3	6.25656	6.75678	6.24503	5.2544	5.48651	5.60329	-0.872045	0.00145059	0.0199647
Scap	4.44357	4.1517	4.07369	3.00561	3.53577	3.40549	-0.866202	0.00122153	0.0173097
Cd52	10.8659	11.2286	11.1779	9.92499	10.162	10.2439	-0.865767	0.0023372	0.0292193
Asap1	6.59433	6.70493	6.43595	5.20309	5.89917	5.73442	-0.865745	0.00173878	0.0230808
Eif2Ak4	3.47503	3.72193	3.71276	2.15703	2.96726	3.20518	-0.86487	0.00135813	0.0189382
Chst11	3.42497	4.42082	4.18826	2.03263	3.82248	3.57523	-0.864401	0.00211797	0.0270508
Pik3R6	5.0149	5.09817	4.76436	3.86082	4.01033	4.20456	-0.863149	0.000375853	0.00649416
Nol4L	2.81333	2.73807	2.45198	1.611	1.9897	2.09867	-0.861382	0.00383553	0.043709
Trit1	3.25784	3.06978	3.20412	2.30452	2.39413	2.34199	-0.860649	0.00272925	0.0330857
Myh9	8.23997	8.59845	7.91889	6.81684	7.65104	7.37981	-0.859159	0.00418848	0.0466736
Gtpbp4	5.84905	5.98077	5.58316	4.415	5.22254	4.93041	-0.858301	0.000878585	0.0131316
Etfb	7.19022	6.8175	7.10028	5.54189	6.35829	6.32029	-0.857576	0.00405472	0.0456328
Trpv2	7.10537	6.74955	7.05826	5.66171	6.16218	6.20724	-0.856598	0.00290899	0.0348298
Phlpp1	3.14801	3.60043	3.05583	2.57379	2.7274	2.01824	-0.854923	0.00436205	0.0480568
Tm7Sf2	4.28541	4.04982	4.72926	3.08693	3.25347	4.02338	-0.854512	0.0013843	0.0192548
Acvrl1	4.20436	4.32276	5.03259	3.34712	3.49846	3.9827	-0.85447	0.000595734	0.00952998
Slc5A6	2.06059	1.95248	1.99659	1.18599	1.34577	1.50647	-0.854338	0.00423284	0.0470914
Riok3	6.99318	7.49362	7.34569	6.14279	6.57462	6.23828	-0.852306	0.00327951	0.0384364
Tmem50B	7.01238	6.65336	6.66568	5.47618	5.96544	6.02776	-0.850612	0.00290215	0.0347784
Diablo	4.62239	4.92607	4.58963	3.37357	3.99892	4.0385	-0.84706	0.00102999	0.0150102
Rpl37	7.05732	6.7469	6.54079	5.65437	5.57252	6.27837	-0.845402	0.00364674	0.0419622
Rps6Kc1	4.50486	4.57847	4.36455	3.67901	3.45809	3.61207	-0.843816	0.000718743	0.0111499
Larp1B	3.77491	4.06424	3.925	2.4567	3.31752	3.40397	-0.840816	0.00427021	0.0473342
Mad2L1Bp	4.68485	4.97181	4.73313	3.89869	3.79717	3.96951	-0.840539	0.00310895	0.0367703
Mthfd2	6.12917	6.06709	6.44399	4.83076	5.34872	5.65051	-0.840258	0.000713965	0.0110948
Pdlim5	5.23105	5.6811	5.2491	4.15468	4.6672	4.57679	-0.837819	0.00113374	0.0162178
Rps11	9.7189	9.60482	9.57165	8.26256	8.68906	9.08986	-0.837561	0.00416265	0.0464627
Eci2	5.40012	5.66031	5.90564	4.39537	4.78756	5.01567	-0.834066	0.000327515	0.00580661
Smim3	5.04852	5.68216	5.36818	4.14236	4.79491	4.44563	-0.822105	0.000542203	0.00885077
Shc1	5.32245	5.38892	5.80365	4.08277	4.73457	5.00119	-0.813709	0.00128665	0.0180877
Mccc2	3.08106	3.20299	3.11874	2.12977	2.56747	2.34954	-0.812971	0.004311	0.0476877
Mtmr14	5.64858	5.64713	5.32396	4.91937	4.42278	4.59435	-0.806546	0.00287014	0.0344562
Rnf24	3.00196	3.07495	2.92587	1.8185	2.51835	2.38975	-0.803602	0.00442813	0.0485724
Hivep1	4.60983	4.70493	4.45311	3.74731	3.76694	3.67854	-0.794513	0.00170996	0.0227819
Denr	5.48662	5.92713	5.77261	4.29829	5.28173	4.95871	-0.792454	0.00105492	0.0152915
Arfgap2	4.77388	5.02364	4.80174	3.81987	4.07979	4.10826	-0.791211	0.000592961	0.00950571
Tnfrsf13B	4.80505	4.3061	4.49039	3.80948	3.44948	3.78662	-0.789706	0.00454747	0.0494581
Gys1	4.6107	3.75626	3.79962	3.32322	3.12817	3.25784	-0.773026	0.00261173	0.0318172
Ahcyl2	5.67614	5.28536	5.35758	4.43514	4.58312	4.72375	-0.77138	0.00291437	0.0348787
Arl3	5.30108	5.3252	5.4361	4.11305	4.65879	4.72187	-0.771126	0.00371397	0.0426095
Fam3C	5.53069	5.47103	5.93587	4.61905	4.74728	4.9923	-0.768216	0.00176286	0.023372
Myl6	7.30218	7.79145	7.52422	5.93793	7.09842	6.95105	-0.768038	0.00236165	0.0294302
Dennd4A	4.17538	4.66959	4.21316	2.94968	4.14408	3.52523	-0.762299	0.00414601	0.046357
Sdad1	4.37399	4.16783	4.44099	3.21377	3.63536	3.68675	-0.760252	0.00196134	0.0253965
Tbca	6.61489	6.8966	7.03627	5.47836	6.21493	6.26962	-0.756854	0.001706	0.0227514
Dok3	5.77299	5.99276	5.52719	4.68409	5.28383	4.77481	-0.756806	0.00105062	0.0152537
Eif4A2	4.93568	5.26731	4.83442	3.9544	4.24063	4.33771	-0.756317	0.00180525	0.0238063
Chd7	2.7661	3.47265	2.73362	2.0544	2.63073	2.10694	-0.755461	0.00157264	0.021244
Arpc5L	5.69788	5.77401	5.79786	4.56496	5.09923	5.09991	-0.741776	0.0017167	0.0228493
Hps6	3.90166	3.82584	3.89601	2.92836	3.1909	3.19502	-0.73124	0.00435618	0.048031
Commd4	5.58509	5.76333	5.55004	4.47666	4.928	5.02856	-0.729904	0.00448548	0.0490512
Mvk	4.88052	4.87947	5.09964	3.7664	4.12398	4.5483	-0.729842	0.00317473	0.037418
Zfp622	5.3071	5.0813	4.97766	4.53836	4.0771	4.31968	-0.727595	0.00287019	0.0344562
Pygo2	5.23282	5.21337	4.86744	4.12589	4.39303	4.38069	-0.721933	0.00220102	0.0278888
Hlx	6.26748	5.50461	5.98003	5.48685	4.65184	5.16656	-0.719259	0.00326765	0.0383138
Gsap	5.09782	5.10871	4.67403	4.14442	4.28376	4.08	-0.710391	0.00212115	0.0270661
Mrpl52	7.0028	7.04741	6.99945	5.81679	6.38476	6.39759	-0.709943	0.00415248	0.0463872
Trappc12	4.65725	4.07687	4.0597	3.4612	3.37442	3.65904	-0.706662	0.00449243	0.0490558
Trip10	4.52416	4.8833	4.64015	3.49622	4.04913	4.17051	-0.706201	0.00330133	0.0385922
Rp9	5.90371	5.62464	5.50239	4.86199	4.73356	5.0454	-0.702632	0.00407292	0.045743
Men1	4.64591	4.57083	4.46012	3.61587	3.75591	4.02433	-0.690622	0.00392848	0.0445069
Orai3	5.45569	5.09181	5.28187	4.51818	4.31654	4.69583	-0.677965	0.00308686	0.0365816
Stx6	5.39203	5.46707	5.50261	4.41216	4.70734	4.97495	-0.664368	0.00398899	0.0450679
Klhl9	4.65143	4.92876	4.90557	5.13574	5.55828	5.52038	0.708795	0.00424129	0.0471468
Rbl1	3.56331	3.46022	3.17696	3.86074	3.99959	4.0004	0.716937	0.0020284	0.0261775
Chd3	2.89894	2.7153	2.66312	3.10136	3.19324	3.61521	0.734283	0.0042084	0.0468523
Myo10	1.44691	2.42979	1.82931	1.65447	2.96658	2.54821	0.741166	0.00407974	0.0458006
Tmem165	5.37025	6.12718	5.94567	5.87402	6.74825	6.70106	0.751308	0.00205604	0.0264743
Cerk	5.05077	4.7952	4.98826	5.45931	5.46238	5.79083	0.758472	0.00237939	0.02957
Pon2	5.79524	5.93094	5.80602	6.20099	6.45136	6.79191	0.761604	0.00254578	0.0311675
Mfsd7B	2.9684	3.77341	3.55751	3.62712	4.4145	4.0437	0.76161	0.00260911	0.0317995
Tex264	4.47327	4.18947	4.65455	5.2503	4.90328	5.05886	0.772499	0.00426063	0.0473038
Clec5A	4.13724	4.62954	4.12665	4.20128	5.38055	5.22019	0.776949	0.0044867	0.0490512
P2Ry6	6.78805	5.73933	6.06024	7.41765	6.36188	6.77763	0.779667	0.00237182	0.0295298
Arhgap15	3.24026	2.56551	3.25555	3.63759	3.14568	4.06747	0.780394	0.00139784	0.0194034
Nucb1	6.35889	5.9645	6.38607	6.98986	6.73475	6.97042	0.784707	0.00359192	0.0414367
Lats2	3.41538	3.31866	3.35195	4.03952	3.91399	3.99021	0.787984	0.000800638	0.0121432
Apaf1	4.15553	4.19344	4.15632	4.98895	4.60517	4.84374	0.789218	0.00448848	0.0490512
Tmem38B	2.87828	3.24088	3.48201	3.41081	3.82907	4.22046	0.794907	0.00167988	0.0224693
Cdc42Ep4	3.41319	2.94664	3.17984	4.18368	3.54141	3.6841	0.800152	0.00316503	0.0373199
Homer3	2.46842	2.86885	2.7327	3.09614	3.37026	3.40413	0.803431	0.00397606	0.0449523
Atp6V1C1	5.58347	6.11704	6.02961	6.39161	6.88195	6.49784	0.805438	0.00411638	0.0461357
Cyp1B1	1.17679	4.90731	5.01466	1.46238	5.28435	6.19447	0.806385	0.00440646	0.0484136
Rere	3.42394	3.02848	3.11844	4.19525	3.51345	3.75602	0.807423	0.00141039	0.0195514
Plod3	5.20406	4.63445	4.76611	5.97074	5.31114	5.34168	0.807585	0.00192801	0.0250245
Rbm43	3.94984	3.29486	3.67461	4.60474	4.17484	4.07936	0.809176	0.00431074	0.0476877
Pfkfb4	3.33546	3.4263	3.70352	4.03009	3.88029	4.5061	0.815462	0.00116972	0.0166624
Dusp3	4.71285	5.21478	5.19002	5.21082	6.08017	5.87829	0.815989	0.00146028	0.0200651
Cmtm3	6.10941	5.73162	5.84057	6.78807	6.45728	6.51132	0.816687	0.00103972	0.0151196
Galnt6	3.74684	3.82352	4.37878	4.05699	4.9338	4.9616	0.817147	0.00331953	0.0387883
Zfp704	1.69904	2.29819	2.38548	2.16089	2.62594	3.31065	0.817871	0.00130211	0.0182611
Glce	2.24269	2.27782	2.20891	2.61308	3.06516	2.80669	0.822119	0.00227302	0.028535
Fmnl3	2.18967	2.71827	2.39867	2.53839	3.52878	3.04974	0.822548	0.00178637	0.0236147
Retsat	2.74923	2.43418	3.18956	3.0869	3.32526	3.83397	0.824709	0.00427879	0.0473892
Tnfrsf21	4.01177	3.36582	3.83635	4.33248	4.21769	4.65991	0.824895	0.000568606	0.00920437
Atxn1	1.79041	2.13749	2.38522	2.56544	2.69636	2.75635	0.826531	0.00433207	0.047804
Fam174A	4.1588	4.216	4.58726	5.13078	4.69741	5.18703	0.827233	0.00324982	0.0381707
Cryzl1	3.69091	3.85173	3.99466	4.58947	4.26957	4.70012	0.828251	0.00418446	0.0466486
Sepn1	4.07061	3.56929	4.1898	4.56633	4.48824	4.81215	0.833085	0.000592579	0.00950571
Sdc1	1.29646	2.20961	2.51344	1.58732	2.82435	3.33565	0.835969	0.0028098	0.033911
Sccpdh	2.35916	2.46517	2.10996	2.7189	3.06158	2.97254	0.841529	0.00401017	0.0452626
Myo5A	4.68543	5.2098	4.95642	5.24143	5.99307	5.74288	0.842485	0.00176258	0.023372
Klf10	3.70178	3.95562	3.58357	4.07337	4.9511	4.28579	0.847339	0.000693654	0.0108412
Nasp	4.12187	4.23783	3.70535	4.82072	4.72968	4.60436	0.848963	0.000479171	0.00798002
Rxra	4.79748	4.38626	4.66917	5.36932	5.2475	5.37996	0.854281	0.000786739	0.0119657
Nr3C1	4.16898	4.38636	4.03548	5.08801	4.86418	4.7627	0.855087	0.00236632	0.0294749
Inpp4A	2.28216	2.65322	2.57826	3.09728	3.03294	3.3193	0.868968	0.00172691	0.0229627
Ptpn18	4.7616	3.48196	4.08256	5.18421	4.38083	4.9154	0.871844	0.000544752	0.00888171
D1Ertd622E	4.57936	4.59866	4.5842	5.36908	5.32946	5.25892	0.871907	0.000392381	0.00671147
Stxbp5	2.38536	3.27918	2.93967	3.1457	4.06758	3.40161	0.872415	0.00107642	0.0155452
Trim13	2.06612	2.44434	2.40632	2.58841	3.02364	3.20781	0.872629	0.00295625	0.0353178
Nlrc4	2.40993	2.45977	2.46072	3.07856	2.95937	3.23253	0.874237	0.00133684	0.018671
Il6Ra	4.05586	4.09185	3.54235	4.80293	4.30577	4.73728	0.876578	0.00319129	0.0375643
Disp1	1.66205	1.44219	1.47536	2.2545	1.84841	2.10867	0.881159	0.00231439	0.0289874
Heatr5A	3.83076	3.7942	3.92903	4.60333	4.87059	4.25577	0.883489	0.00438875	0.0482727
B4Galt5	5.63823	5.42817	5.39455	6.49725	6.33043	5.89841	0.884292	0.00254894	0.0311921
Ptpro	4.31388	3.44264	3.84233	4.67541	4.4325	4.67029	0.886341	0.000584242	0.0094015
Wdfy3	3.60846	3.25302	3.17308	4.32786	3.89312	3.94525	0.886629	0.000579521	0.00935686
Tmcc1	3.07161	3.10718	3.38921	4.01227	3.42628	4.25847	0.890283	0.00176477	0.0233859
Mb21D1	2.35971	2.60638	1.99751	3.28326	3.12793	2.54404	0.907325	0.00299437	0.0356947
Tubb2A	3.4623	5.04306	4.55962	4.34162	5.81659	5.18206	0.907376	0.000591702	0.00949914
Pira2	1.83272	1.83298	2.01872	2.0272	2.62533	2.91353	0.908214	0.00257149	0.0314115
Mef2A	4.90379	4.60498	4.70166	5.33744	5.76186	5.4231	0.90876	0.000560622	0.00909138
Tcof1	3.7502	3.53064	3.77828	4.54837	4.40015	4.34532	0.909276	0.000379161	0.00652979
Tle4	3.05774	3.2446	3.08909	4.19524	3.80507	3.56917	0.90988	0.0038178	0.0435617
Fgd6	2.26087	2.89075	2.92873	2.96937	3.73172	3.46187	0.910533	0.000395224	0.00674735
5730508B09Rik	3.46788	4.19061	3.83872	4.53866	4.89007	4.32828	0.912861	0.00369614	0.0424587
Arsk	2.85938	2.76392	2.94816	3.5052	3.53698	3.66115	0.913452	0.000361627	0.00628834
Mgat5	3.11352	3.5297	3.54094	4.02283	4.36292	4.0101	0.913482	0.00151231	0.0206134
Pld1	2.26536	2.35936	2.24167	3.18251	2.68433	3.01182	0.915573	0.00307434	0.036472
1700017B05Rik	3.1391	2.91859	3.21043	4.05997	3.70689	3.68004	0.916294	0.00110173	0.0158266
Gpr141	5.83137	5.95163	6.08174	6.53081	6.68835	7.01883	0.916416	0.000503405	0.00829876
Klhl24	3.00696	3.23622	3.39764	4.02082	3.52534	4.30983	0.920708	0.00215034	0.0273615
Lmbrd2	3.07525	3.40336	3.28224	4.2081	3.9326	3.84985	0.923296	0.0036773	0.042278
Ctnnb1	6.35356	6.57133	6.43341	6.96427	7.35652	7.44145	0.923795	0.000578685	0.00935082
Asah1	7.07653	7.07517	7.29354	8.13702	7.73216	7.99277	0.924607	0.0024394	0.0301639
Pgap1	2.3278	2.24287	3.46789	2.74409	3.12119	4.29022	0.925732	0.000119908	0.00244118
Adam10	5.2091	5.28279	5.23079	5.7078	6.28349	6.1148	0.926103	0.000441661	0.00743348
Abcd3	3.27311	3.96625	3.87282	4.41266	4.5214	4.46861	0.927974	0.00224424	0.0282783
Fam84B	2.282	2.93646	2.88543	2.75117	4.08251	3.43067	0.930451	0.000878853	0.0131316
Irf2Bpl	2.9671	3.37733	3.20363	3.97105	4.31815	3.50112	0.934079	0.00356682	0.0412104
Fam117A	2.12205	1.7399	2.47591	2.63796	2.35685	3.34872	0.93762	0.000977253	0.0143883
Necap1	3.46878	3.7472	3.81216	4.48904	4.67249	4.18274	0.93882	0.0028497	0.0342708
Mgme1	1.88848	2.00866	1.88288	2.76078	2.43832	2.53402	0.94071	0.00387658	0.0440474
Lmo2	5.33031	5.85002	4.9977	6.47036	6.06772	6.06476	0.940944	0.00393862	0.0445847
Pxk	4.20412	4.14988	3.90731	5.38067	4.78109	4.47454	0.942227	0.00165703	0.0222292
Csf1R	8.7221	8.0917	8.57708	9.82387	8.85056	9.19392	0.942421	0.00357347	0.0412589
Ppt2	4.38563	3.86882	4.35154	5.51701	4.77317	4.68944	0.942712	0.00380245	0.0434368
Man2A1	4.68743	4.77465	4.66613	5.86337	5.32553	5.35679	0.943514	0.00279988	0.0338213
Rab32	5.36981	4.87977	4.94247	6.20047	5.67984	5.74459	0.945745	9.65422e-05	0.00201995
Myo7A	3.14522	2.33328	3.3235	3.40862	3.58638	4.03891	0.952198	0.00145952	0.0200649
Cpq	3.88239	2.8278	3.49675	4.82597	3.62882	4.07095	0.953403	0.000956003	0.0141136
Ell2	3.63108	4.41949	3.82416	4.68289	5.42278	4.15745	0.954495	0.00248098	0.0306085
Lrrc25	6.5237	6.01754	6.3113	7.61379	6.83653	6.89986	0.955996	0.00113784	0.016268
Emb	7.33452	6.87575	7.52715	7.55158	8.11055	8.58551	0.956825	0.00228285	0.0286453
Rap2B	5.02097	5.48061	4.86493	6.13421	5.9865	5.71761	0.957538	0.00155852	0.0210846
Atp6V0C	5.35081	6.15187	6.43657	6.5774	7.02045	6.84453	0.960769	0.00299001	0.0356584
Wdr41	4.15242	3.71104	3.79211	4.72188	4.70304	4.63867	0.96303	4.61443e-05	0.00106465
Evi5	3.14384	3.43134	3.4775	3.95745	4.17925	4.29304	0.97286	4.92625e-05	0.00113083
Npc1	5.36757	5.39554	5.63434	6.4509	6.24517	6.24174	0.976898	0.00144702	0.0199334
Fndc3B	4.01257	4.03407	4.32498	5.05391	4.9609	4.82876	0.978098	0.0012598	0.0177594
Gna12	4.66519	4.32806	4.46636	5.5688	4.93191	5.45954	0.978128	9.28006e-05	0.00195281
Milr1	5.49296	5.2142	5.38307	6.24062	6.31464	6.08358	0.981317	9.28375e-05	0.00195281
Txnip	7.12266	6.75532	6.2518	7.66806	7.47698	7.56715	0.982577	0.000615579	0.00979556
Cpd	4.43168	4.77247	4.35802	4.9548	5.92647	5.20073	0.983065	0.000417656	0.00708139
Nisch	4.37224	4.55257	3.78466	5.43654	4.90627	4.86614	0.986237	0.00141867	0.0196316
Pstpip1	4.97722	5.03519	4.92039	5.94556	5.93176	5.61051	0.988198	0.000129621	0.0026019
B3Gnt8	3.6678	2.78824	3.24962	4.20439	3.80537	4.08983	0.988932	0.000289277	0.00521024
Map3K5	1.95063	2.11652	1.76255	2.26468	2.97425	2.67536	0.988994	0.000407592	0.00692804
Atp1B3	6.83658	6.54992	6.86161	7.92408	7.42364	7.50415	0.989365	0.00102017	0.014891
Lrrc8A	2.74104	2.91604	3.03825	3.96941	3.63781	3.45256	0.992817	0.00349105	0.0404792
Rnpep	6.05916	5.52613	5.50616	7.16784	6.11306	6.4087	0.993586	0.00062642	0.00992738
Slc35F5	3.59867	4.1206	4.12633	4.868	4.82777	4.65789	0.993974	0.00192353	0.0249881
Abhd12	5.28638	5.1044	5.1347	6.22765	5.93354	5.9477	0.994913	7.05308e-05	0.00155219
Fam111A	5.13111	4.82277	4.34032	5.51915	5.81958	5.52496	0.997816	0.000130987	0.00262404
Iqsec1	3.21785	3.48277	3.52863	4.21218	4.20227	4.28156	1.00155	0.000148167	0.00289714
Il16	2.79829	1.80457	2.15684	3.48869	2.24258	3.2462	1.00241	0.000347528	0.00608208
Flcn	3.53951	3.83401	3.78095	4.94068	4.30702	4.43007	1.00292	0.00379501	0.0433745
Fam46A	3.9493	4.06724	4.08339	5.31803	4.62971	4.70613	1.00339	0.00309073	0.0365945
Adam17	5.68966	5.67645	5.74025	6.8038	6.42589	6.50887	1.00492	0.000792605	0.0120415
Appl2	3.89424	3.38734	3.53183	4.80878	4.28642	4.21733	1.0051	9.29022e-05	0.00195281
Galnt2	4.3485	4.18084	4.09788	5.60107	4.82813	4.78086	1.01016	0.000954313	0.014104
Ftl1	8.40363	8.98878	9.56597	9.26323	10.2432	10.1317	1.01102	0.00151654	0.0206607
1190002N15Rik	2.62489	1.92568	2.18355	3.42851	2.58118	2.95962	1.01183	0.000196882	0.00371859
Lamc1	2.45586	2.61411	3.02498	3.45235	3.3839	3.62132	1.01267	0.000277662	0.00503106
Epb41L2	4.94823	4.89024	4.63122	5.89221	5.72751	5.47737	1.01512	0.000127376	0.00257012
Dnmt3A	3.61065	3.89894	3.34345	4.26425	4.81595	4.30679	1.01643	4.42383e-05	0.00102941
Slc35F6	4.74397	4.9003	5.23364	5.98765	5.99343	5.53477	1.01971	0.00392751	0.0445069
Mocos	3.02811	3.51386	3.50202	4.2056	4.42962	3.92442	1.02341	0.00191379	0.0249233
Pde8A	3.23453	4.06016	3.59042	4.11058	5.022	4.30744	1.02404	6.59228e-05	0.00146154
A630001G21Rik	2.17941	2.66768	2.06916	3.28323	3.09508	2.82845	1.02507	0.0034639	0.0402675
Por	5.20289	5.04994	5.10114	6.26314	6.09181	5.6716	1.0266	0.000429765	0.00725953
Sap30	4.66399	4.09854	4.34111	5.63364	5.25603	4.8476	1.02861	0.00073819	0.0113737
Fry	1.43676	1.61746	1.43362	1.63884	2.34126	2.50209	1.02913	0.000599974	0.00957133
Man1C1	4.29985	4.21754	4.44547	5.4567	5.02606	5.13155	1.03288	0.000403812	0.00687238
Ccr1	6.53656	6.43882	6.75866	7.18576	7.63679	7.64292	1.03291	0.000236178	0.00437267
Nucb2	4.05436	3.74756	4.61163	4.7806	5.19619	5.06591	1.03313	0.00163746	0.0220102
Mocs1	3.73804	3.85298	3.80088	5.18339	4.12745	4.72269	1.04154	0.00405766	0.0456456
Tigd2	2.68512	2.49805	2.7393	3.88361	3.0705	3.42608	1.04476	0.00142698	0.0196972
Sorl1	4.39096	3.2275	2.92043	4.79919	3.75101	4.58385	1.04704	0.00195459	0.0253415
Dtnbp1	4.83014	5.37382	5.78843	6.20366	6.10273	6.43744	1.04817	0.000968403	0.0142734
Lmbrd1	3.61881	3.88094	4.22492	4.98551	4.61943	4.79153	1.05135	0.00166267	0.022272
Sgpl1	6.3923	6.52035	6.54603	7.77858	7.18412	7.29673	1.05411	0.00214632	0.0273231
Laptm4A	6.40798	6.51435	6.67136	7.8548	7.10077	7.44546	1.0553	0.00250908	0.0308637
Naglu	4.82804	4.31381	4.98846	6.14183	5.22944	5.49854	1.05534	0.00103451	0.01506
Numbl	1.3657	1.25744	1.76589	1.78936	2.05672	2.54603	1.05953	0.000669329	0.0105093
Sdc4	5.82746	5.05247	5.61686	7.35112	5.87491	6.09508	1.06921	0.00369907	0.0424745
Sh3D19	1.2902	1.24336	2.0536	2.28268	1.67369	2.67612	1.06994	0.00183479	0.0241023
Rnf130	6.862	6.52848	7.0887	7.78479	7.46744	8.07492	1.071	5.15559e-05	0.0011785
Ccdc126	1.7376	1.78983	2.15402	2.81701	2.3646	2.76482	1.07191	0.00259866	0.0317007
Slc45A4	3.54114	3.05358	3.42962	4.35627	3.9219	4.40089	1.07195	3.35211e-06	0.000105204
Tesk2	1.97003	2.10594	1.72134	2.84935	2.41006	2.81911	1.07377	0.00192277	0.0249881
Dock4	3.57371	3.04561	2.73535	4.06386	4.2571	3.64928	1.07415	3.50678e-05	0.000841224
Tdrd7	4.08083	3.89281	3.8739	5.52982	4.71911	4.35018	1.07454	0.00190747	0.0248695
Trim65	1.98076	1.76772	1.43984	2.56546	2.45007	2.34612	1.07559	0.000219507	0.00409752
Arhgap12	2.82325	2.92794	3.05553	3.91789	3.8463	3.64088	1.07675	0.000210586	0.00395818
Tspan14	4.69272	4.54726	4.77673	5.47831	5.77618	5.56989	1.07936	2.58284e-05	0.000644619
Rab31	5.16247	5.18714	5.57071	6.0963	6.29698	6.36933	1.08128	7.68879e-05	0.00166359
H6Pd	3.55553	3.31484	3.76121	4.34701	4.41389	4.58913	1.0844	8.6973e-06	0.000244198
Lpcat2	5.32874	4.8717	4.70471	6.91481	5.29464	5.55581	1.08549	0.0034849	0.0404424
Acy1	2.36766	2.30921	2.38288	2.49982	3.53361	3.55151	1.0954	0.00274815	0.0333
Ppip5K2	3.19732	3.16681	2.99727	4.00845	4.0382	4.01044	1.09877	1.88413e-06	6.28329e-05
Slc17A5	3.40747	3.39328	3.7077	4.47689	4.3928	4.39649	1.1	6.17822e-05	0.00138204
Plin2	6.19406	6.90827	6.6506	7.63956	7.82488	7.22341	1.10003	0.0016846	0.0225212
Ncoa4	1.40967	1.55185	1.25762	2.22737	2.10516	1.94988	1.10413	0.000518362	0.0084922
Fam63A	3.79248	4.57734	4.83053	4.73488	5.58865	5.7378	1.10495	5.95448e-06	0.000174581
Spsb4	1.18295	1.59094	1.72805	1.84713	2.31389	2.46387	1.10505	0.000570414	0.00922815
Sh2B2	2.98719	2.73046	2.96996	4.13381	3.60497	3.63724	1.11117	0.000254402	0.00465929
Inpp1	1.97733	1.78214	1.92658	3.08559	2.50886	2.46458	1.11152	0.00204383	0.0263642
Tns3	4.02349	4.59377	4.22775	4.78517	5.97595	4.97031	1.11384	0.000162779	0.00315262
Tpcn2	2.81823	3.65887	3.5772	4.15753	4.42657	4.24219	1.11454	0.000676744	0.0106013
Slc43A2	5.78902	4.76823	5.28579	6.62606	6.03635	6.11809	1.1147	0.000123119	0.00249719
Sord	3.62898	3.68608	3.79112	4.76951	4.225	4.94509	1.11563	0.000127585	0.00257244
Fut8	2.9727	3.00749	2.99384	4.44925	3.35582	3.91671	1.11799	0.00223678	0.0282236
Gpr137B-Ps	2.61793	3.12991	2.76207	3.38081	4.5225	3.31025	1.11822	0.0004844	0.00805722
Snx27	3.41825	3.71709	3.48023	4.55132	4.41746	4.47423	1.12169	3.35419e-05	0.000811785
Bc005537	6.79519	7.06141	7.10062	7.6736	8.30382	7.98206	1.12207	8.98346e-05	0.00190602
Plekhm1	4.14284	4.24677	4.44984	5.50839	5.24795	5.00222	1.12633	0.000751793	0.0115441
2510009E07Rik	3.23784	2.61621	2.67163	3.15526	4.10676	3.96968	1.12773	0.00393147	0.0445223
Irak3	3.47052	3.72164	3.54248	4.94842	4.06995	4.57725	1.12852	0.00160041	0.0215868
Inppl1	3.63234	3.43781	3.8896	4.89865	4.24648	4.68181	1.12918	9.41325e-05	0.0019741
Ly96	3.73549	3.99873	3.69071	5.2068	4.5466	4.56901	1.13106	0.00235409	0.0293764
Ctsa	7.1668	6.59316	7.35708	8.26284	7.87233	8.0099	1.13193	0.000457527	0.00766181
Ikbip	1.53124	1.14361	1.78087	1.86233	2.10663	2.6635	1.13431	0.000405757	0.00690117
Tpd52	5.00687	5.16202	5.27743	6.28193	6.15677	6.00914	1.13654	0.000140568	0.00277652
Abcg2	1.94325	2.18005	1.98501	2.22821	3.3034	3.09864	1.13688	0.000443469	0.00745795
Cyp4V3	4.18404	4.33975	4.47074	5.60746	5.1187	5.24231	1.14131	0.000273091	0.00496478
Mapk6	4.06244	4.55261	4.49565	5.19441	5.67644	5.21261	1.14339	6.63288e-05	0.00146804
Rnf149	5.79397	6.02549	6.11158	7.26847	6.96784	6.75127	1.14455	0.000879569	0.0131351
Hs2St1	3.31504	3.42412	3.51014	4.47879	4.42579	4.22436	1.14619	3.58581e-05	0.000856404
Slc27A1	3.42885	3.26247	3.14283	4.07545	4.95896	3.68039	1.14748	0.00130398	0.0182685
Igf1R	1.95991	1.81132	1.88754	2.6297	2.56828	2.92438	1.15079	1.15134e-06	4.11739e-05
Glt8D1	2.47674	2.50881	2.56601	3.4956	3.27293	3.49381	1.1539	6.45004e-05	0.00143693
Ly86	7.16985	4.65413	6.74628	8.42561	5.94107	7.27041	1.15491	0.000499165	0.00823729
Vegfb	2.80607	2.06074	2.61308	3.70058	2.89148	3.58432	1.15668	9.38836e-05	0.0019704
Pirb	5.89698	5.53577	5.61709	7.25128	6.14613	6.74126	1.15872	0.0002573	0.0047092
Ctso	3.57347	3.16083	3.52589	4.78861	4.21421	4.19045	1.16547	6.49831e-05	0.00144532
Sypl	4.22865	4.31986	4.51088	5.56774	5.25705	5.2845	1.16833	0.000132661	0.00265312
Jun	4.91133	4.9844	4.74459	6.38067	6.07413	5.29916	1.17853	0.000656033	0.0103364
Zswim6	2.86306	2.79613	2.95765	4.09498	3.6185	3.78297	1.18057	2.87497e-05	0.00070778
Oxr1	3.80887	3.76916	3.8575	4.80138	4.82176	4.84664	1.18164	1.30834e-06	4.57061e-05
Shisa5	6.89354	6.30703	6.79489	8.11524	7.74635	7.30115	1.1822	0.000794703	0.0120659
Cd302	4.80506	5.37985	5.23979	5.91935	6.21608	6.43236	1.18471	1.78341e-06	5.96936e-05
Cbr1	3.24768	3.10388	3.41877	4.41453	4.17293	4.14747	1.1859	0.000185877	0.00353283
Unc93B1	7.3009	6.90084	7.53724	8.83751	7.81559	8.29102	1.18659	0.000732844	0.0113106
Wipi1	2.36484	2.56791	3.16044	3.28711	3.64621	4.00021	1.18751	4.8314e-05	0.00111
Ctss	10.7715	11.0367	11.2299	12.3858	12.0111	11.8707	1.19005	0.00190521	0.0248675
Mki67	4.36034	4.47739	3.15454	4.54917	5.34329	5.17532	1.19156	0.00383287	0.043697
Arl15	2.22597	2.13504	2.33699	3.14263	2.87756	3.40219	1.1936	1.77156e-05	0.000459438
Fam151B	1.62819	1.84577	1.72944	2.64595	2.61899	2.42971	1.19441	0.000807889	0.0122463
B3Gnt3	1.95805	1.65468	2.68741	2.87986	2.95468	3.07382	1.19565	0.00247819	0.030588
Pld4	6.64936	4.4066	6.80541	7.31344	5.89855	7.84001	1.19657	4.65698e-05	0.00107264
Tbc1D24	1.41439	1.5464	1.59067	2.18172	2.36409	2.37474	1.20005	9.49256e-06	0.000263802
Acsl1	4.23619	4.63968	4.05521	6.02928	5.38199	4.6854	1.20075	0.00254233	0.0311393
Arhgap17	4.39284	4.01878	4.17109	5.58138	5.0217	5.1091	1.20083	4.17401e-06	0.000127038
Eef2K	1.25144	1.33411	1.92692	2.45817	1.87141	2.52774	1.20134	0.00150315	0.0205091
Mettl25	1.56598	1.49822	1.42916	2.28656	2.47185	2.09605	1.20175	0.000261975	0.00478188
Rufy3	1.8877	2.10209	1.91965	3.35673	2.69001	2.5248	1.20176	0.00234281	0.0292625
Steap3	3.55294	2.91656	3.22333	4.15848	4.52439	4.02239	1.20316	0.000162824	0.00315262
Susd1	1.56659	1.77396	1.34926	2.50321	2.03811	2.56344	1.20986	0.00186199	0.0244007
Slc22A4	0.525246	2.76756	1.85922	1.32	3.33376	2.63881	1.21112	0.00251342	0.0308825
Pcyox1	4.09675	4.08999	4.47935	5.58951	4.84509	5.44197	1.22515	0.000120941	0.00246037
Itga6	2.83241	2.40546	2.4448	3.75108	3.31779	3.52534	1.22539	1.2248e-06	4.33447e-05
Limd2	4.53622	4.17216	3.51415	6.18861	4.40439	4.81366	1.22588	0.00212526	0.0271058
Slc38A7	3.83141	3.6391	4.26312	5.57757	4.53117	4.83287	1.23245	0.00133786	0.0186757
Meis3	0.91961	1.51123	1.53765	1.48502	2.74227	2.04224	1.23249	0.00171371	0.0228206
Pdp1	2.74839	3.13816	3.2114	4.11131	4.24055	3.83237	1.24515	0.000121272	0.00246341
Ctdspl	1.71624	1.36398	1.6464	1.73571	2.25124	3.34183	1.24756	0.00426713	0.0473342
Arid5B	2.85094	2.72649	3.01536	4.68755	3.35965	3.65811	1.24875	0.00280958	0.033911
Clec12A	5.54758	4.47296	4.52003	5.91291	6.11785	5.82611	1.25159	8.54899e-05	0.00182955
Rnf144B	3.73384	2.82283	3.18304	5.13848	4.12041	3.63096	1.25471	0.000371854	0.00644554
Tusc1	2.72976	2.94542	2.99158	3.62695	3.88213	4.24849	1.25491	7.78038e-06	0.000221892
Tpst2	4.42151	3.94372	4.32642	5.31437	5.38716	5.28021	1.2554	1.90697e-06	6.34389e-05
Gpsm2	2.71733	2.77975	2.90332	3.59308	4.07825	3.80141	1.25708	4.05019e-06	0.000123701
Il1Rl2	4.04949	3.73566	3.93437	4.30309	5.51814	5.17014	1.25715	0.000425354	0.00719845
Pla2G4A	4.09507	3.48516	3.94802	4.60525	5.13842	5.04268	1.25719	3.62582e-05	0.000863682
Cd300C2	6.38152	6.13695	6.94103	7.50324	7.90489	7.44268	1.25828	0.000702933	0.0109547
Gpr137B	1.58376	2.28113	1.55598	2.18553	3.59436	2.36367	1.26734	3.22056e-05	0.000784333
Hibch	1.71356	1.91104	1.92995	2.43766	2.79978	3.07126	1.26911	3.36679e-05	0.00081411
Peak1	2.80422	2.9042	2.65941	3.9074	4.07567	3.48927	1.26965	2.08336e-06	6.84441e-05
Tfpi	1.20492	1.44131	2.14748	2.20355	2.43349	2.66898	1.26982	0.000513397	0.00842034
Sdcbp	7.45751	7.46318	7.84267	9.21096	8.59885	8.41352	1.27178	0.00157216	0.021244
Mpeg1	8.1226	8.12432	9.27686	9.67786	9.5349	9.76752	1.27439	0.00141934	0.0196316
Stard3	4.33287	3.93698	4.22308	6.26081	4.89221	4.71668	1.2775	0.00241577	0.0299126
Tmem87B	2.10243	2.76842	2.51678	3.5947	3.45768	3.35992	1.27796	0.000342281	0.00600571
Vat1	5.73879	6.8699	7.44774	7.24635	8.08818	8.18073	1.27798	0.000217604	0.00407039
Fam102B	3.49868	3.45859	3.65283	5.08989	4.175	4.64607	1.28167	0.000114525	0.00234565
Osbpl11	3.58276	3.77962	3.63355	5.26581	4.66631	4.39077	1.28357	0.000271012	0.0049369
Fkbp9	0.885637	1.00457	1.94504	1.8004	1.86091	2.41108	1.28789	0.00138721	0.0192854
Tmem71	2.39412	2.42756	2.51366	3.08687	3.47101	3.84223	1.28958	2.56501e-06	8.21136e-05
Pam	2.36743	2.63866	2.14839	3.11658	3.80693	3.26775	1.29127	6.40716e-07	2.43894e-05
Adam9	5.1931	5.37841	5.5462	6.74943	6.43758	6.40464	1.29168	0.000101727	0.00211865
Nacc2	2.4235	2.12188	2.20964	3.88178	2.54175	3.36252	1.29541	0.000217897	0.00407306
Dlg4	1.48893	0.808172	1.90611	2.05817	1.87376	2.64829	1.29657	0.000322831	0.00573096
A4Galt	1.84571	1.93002	1.35528	2.191	3.39814	2.28761	1.29734	0.000433867	0.00731971
Ldlrap1	3.22402	3.75785	3.76397	4.51117	5.21643	4.3523	1.29957	9.37235e-05	0.00196855
Ccl6	9.33546	10.1604	11.1116	11.1942	10.979	12.0029	1.29964	0.00125551	0.0177172
Serinc3	6.90924	6.62065	6.75233	8.45886	7.3542	8.00332	1.29998	0.000133043	0.0026588
Ldlrad3	1.93745	1.82451	2.14434	2.42739	2.64555	3.76122	1.30006	7.13788e-05	0.00156326
Tnfrsf23	2.32656	1.92644	2.61679	2.88268	3.46315	3.55196	1.30232	0.000113833	0.00233324
Jag1	0.944137	2.38384	1.05751	1.93514	3.44952	1.47048	1.30296	0.000281851	0.00510015
Pwwp2B	1.99488	2.40293	2.45003	3.1876	3.69609	2.98774	1.3039	0.000300054	0.00539007
Tmem104	3.84372	3.67466	4.01071	5.62464	4.79874	4.51532	1.30703	0.00103698	0.0150879
Gstm1	4.07964	5.50024	5.83088	5.3483	6.59844	6.96593	1.30884	2.42979e-07	1.03836e-05
Pld3	5.83091	6.22001	6.65307	7.28534	7.4538	7.51235	1.30937	3.8409e-05	0.000909336
Dmxl2	2.63256	3.51341	2.85899	3.8848	4.48708	3.88547	1.3094	2.12938e-06	6.96442e-05
Ifngr1	5.97115	5.34681	5.66402	6.77648	6.3264	7.42421	1.31238	6.92874e-06	0.000199911
Snx2	6.95855	6.59125	6.66494	8.27004	7.98344	7.52639	1.31251	2.65412e-05	0.000659984
Grn	9.01828	8.19763	9.05632	10.7488	9.54933	9.55074	1.31274	0.001609	0.0216812
Slc12A7	3.37234	2.54549	2.51478	4.50233	3.69562	3.45773	1.31628	1.45268e-07	6.4725e-06
Hdc	3.22074	2.82149	2.14179	4.11609	3.22062	4.04559	1.31648	0.00127615	0.0179712
Psmb10	5.49771	5.33127	5.41777	7.55217	6.12783	6.14983	1.31701	0.00188086	0.0246086
Fbxl2	1.12262	1.45118	1.49839	1.84971	2.51379	2.23235	1.31722	3.8593e-05	0.000912897
Ighm	3.55858	1.90504	2.711	3.72008	3.08111	4.52271	1.31771	0.00118443	0.0168413
Tifa	4.35878	4.05385	4.29575	6.23513	4.72006	5.26175	1.31994	0.000506621	0.00833502
Rasa3	4.63043	4.2895	4.7333	5.93558	5.36812	5.86501	1.32251	1.12743e-06	4.04789e-05
Anxa9	1.25733	1.21218	1.60588	2.45604	1.84573	2.32464	1.3258	0.000772736	0.0117924
Lpp	2.38077	3.25153	3.2255	3.85822	4.05794	4.23112	1.3288	6.59278e-05	0.00146154
Otud1	1.49955	1.43993	1.50815	3.03207	2.10259	2.03485	1.33338	0.00249865	0.0307707
Fam219A	2.71797	2.95039	3.03741	4.46216	3.59331	4.01327	1.34431	0.000628796	0.00995924
Ttyh2	3.23159	3.54526	3.49742	4.57802	4.8231	4.33119	1.34833	3.3812e-06	0.000105751
Tram2	1.63832	1.14228	1.21677	2.24921	2.04865	2.25784	1.35106	0.000134335	0.0026733
Klf3	3.78324	3.5405	3.98514	5.4842	4.35039	5.00923	1.35121	5.78591e-05	0.00130286
Kif13B	2.44177	2.54558	2.5445	4.23727	3.12154	3.46238	1.35242	0.000687938	0.0107642
Aifm2	1.85779	2.29756	2.15453	3.25997	2.66949	3.46655	1.35255	0.000622185	0.00988262
Fgd4	2.88439	2.42559	2.96213	4.14284	3.62062	3.83643	1.35665	1.94771e-06	6.4557e-05
Ethe1	3.09221	2.75851	3.35923	4.56091	3.53132	4.54934	1.36031	2.98324e-05	0.000729149
Bst1	4.296	5.05798	5.68589	6.17322	5.92756	6.60836	1.36132	0.00030369	0.00545178
Arl11	4.72914	4.31356	4.85544	6.0225	5.62865	5.92073	1.37513	8.3906e-08	4.05059e-06
Snx18	2.9367	3.41066	3.05439	4.52748	4.18454	4.18457	1.37875	1.76434e-05	0.000458003
Chpt1	2.20665	2.31889	2.66086	3.96604	3.37317	3.13959	1.37994	0.0015281	0.0208078
Cd84	5.12327	5.39551	5.88144	6.48704	6.78551	6.86425	1.38142	7.19948e-06	0.000206626
Ttc32	1.56389	1.41926	1.43849	2.68756	2.32591	2.19029	1.38391	0.000319724	0.00568704
Gng2	4.83598	4.00481	4.54441	6.28964	5.1438	5.64652	1.38623	1.10615e-06	3.97671e-05
Selm	1.96125	1.76889	3.46215	2.72872	3.36771	4.33247	1.38707	0.00031108	0.0055661
Trim47	2.8114	2.34843	2.39624	3.58853	4.21927	3.11518	1.38803	0.000336219	0.00592998
Glrx	5.18945	4.92038	5.32423	6.52732	6.26463	6.39049	1.38953	9.88674e-08	4.64899e-06
Cln3	3.57043	4.01757	3.85389	5.56117	4.82218	4.727	1.39011	0.000549571	0.00894418
Mitf	3.0691	4.10514	4.11911	4.45723	5.21081	5.25027	1.39246	5.07328e-07	1.97546e-05
Tpp1	5.06578	5.17017	5.75629	6.88211	6.23844	6.65437	1.39462	0.000128398	0.00258614
Wfs1	1.95013	3.20095	2.86782	2.44505	4.43244	4.58439	1.39568	3.98133e-06	0.000121994
Gbp7	4.91973	4.21888	4.80226	7.10259	5.33105	5.29628	1.40379	0.00328132	0.038441
Pecam1	1.74448	1.68327	1.78114	3.09307	2.09834	3.07917	1.40673	0.000247151	0.00454488
Icam2	1.95612	1.75443	3.16207	3.46509	2.87136	3.77991	1.40833	0.00075372	0.0115606
Dmxl1	3.06364	3.10334	3.06345	4.65595	4.22704	3.92138	1.40898	2.12047e-05	0.000535616
Sirpa	7.54643	7.11331	7.40686	8.82422	8.60822	8.5221	1.41712	2.74897e-06	8.74875e-05
Pparg	1.55762	2.00029	1.90417	2.26128	3.4628	2.86376	1.41753	1.63096e-05	0.000428289
Tpcn1	2.63452	2.28429	2.8604	3.67271	3.54659	4.01274	1.41922	1.33422e-08	7.61822e-07
Vill	2.72307	2.23042	3.11605	3.75879	3.58368	4.2036	1.42077	2.68163e-07	1.12824e-05
Xylt2	3.28217	2.99046	3.28882	4.70085	4.42772	4.06963	1.42757	5.46854e-06	0.000161906
Sec14L1	4.01697	3.77988	4.06553	5.89733	4.52093	5.23687	1.42957	0.000128729	0.00258973
1700112E06Rik	2.34407	2.13235	2.84366	3.9941	3.13423	3.63449	1.43228	0.00040284	0.00686014
Agrn	1.55231	1.33345	1.55925	3.00737	2.30306	2.06827	1.43408	0.000229877	0.00426182
Nme4	1.64877	1.01176	2.02249	2.81577	1.93582	2.84318	1.43777	0.000294948	0.00530536
Wwc2	1.93262	1.95146	2.3734	3.20262	3.14565	3.20395	1.43872	4.21004e-06	0.000127992
Eepd1	3.42605	3.24663	3.66582	4.57261	4.40763	5.08934	1.44092	1.67321e-09	1.14262e-07
Slc25A37	1.49171	2.06358	1.20638	3.22445	2.54151	2.01694	1.4484	0.00154499	0.0209875
Slamf8	3.9422	4.29503	4.98433	6.33842	5.14798	5.67116	1.45008	0.0034698	0.0402844
Nnt	2.30226	2.27628	2.06785	3.13102	3.32485	3.61314	1.45649	3.77312e-07	1.52377e-05
Mfsd1	6.34555	6.34985	6.51752	7.99836	7.54818	7.67009	1.45926	5.33018e-06	0.000158073
Glul	5.19941	5.18759	4.97233	6.30247	6.29844	6.72037	1.46125	8.73296e-08	4.18746e-06
Lyst	2.56293	2.77346	2.48107	3.95149	3.68656	3.7661	1.46312	1.77189e-07	7.68072e-06
Pstpip2	4.43513	4.52476	4.17915	5.92572	5.51334	5.62152	1.4655	7.36716e-08	3.58197e-06
Sh3Bp5	3.23914	3.77498	3.1527	4.90967	4.93787	4.12019	1.46809	4.61081e-06	0.000139087
Kdelc2	1.9701	1.83193	1.44112	3.23946	2.52469	2.65835	1.46837	6.22481e-06	0.000181333
Azi2	3.23082	3.22279	3.31966	5.13862	4.34748	4.08774	1.47078	0.000108406	0.00223888
Tanc2	2.02917	2.66404	3.69644	3.35579	4.14417	4.48563	1.47308	1.00091e-05	0.000277589
Mfsd11	3.77032	3.5544	4.05466	5.49601	4.67116	5.09789	1.47362	2.90543e-06	9.2143e-05
Pla2G7	7.50102	8.10595	8.75877	9.72884	9.01488	9.72117	1.47384	0.000978902	0.0144047
Fam234A	4.24377	3.94122	4.66646	6.15432	4.85505	5.80639	1.4778	2.96172e-05	0.000724543
Dennd4C	3.06173	3.00615	3.03925	4.23793	4.53277	4.09218	1.47904	4.42909e-08	2.26701e-06
Tnfrsf1B	5.38512	5.73873	6.01313	6.72777	6.89256	7.55672	1.47927	1.87129e-07	8.073e-06
Gng11	1.86613	2.14847	1.83456	3.31374	2.86595	3.03245	1.48412	0.000214078	0.00400994
Ier3	6.84338	5.55344	6.83832	9.08276	6.44563	7.81803	1.48494	0.000667386	0.010491
Dab2	6.74058	5.36366	5.82372	8.12101	7.4265	6.43022	1.48529	0.000388332	0.00665828
Cers6	4.05923	4.96016	4.41357	5.76119	5.77865	5.88976	1.48989	7.83978e-06	0.000223352
Arhgef3	3.55051	2.80229	2.92454	5.26428	3.79667	4.02415	1.48994	1.72147e-06	5.80593e-05
Samd9L	4.31	3.5738	3.83191	6.16858	5.32379	4.14825	1.49456	0.00153175	0.0208469
Plxdc2	5.64316	4.69781	5.66159	6.3603	6.25074	7.45847	1.49524	1.01754e-06	3.70485e-05
Dennd1A	3.79905	3.41433	3.88799	5.90439	4.52944	4.63142	1.49797	0.000355962	0.00621292
Snx6	5.96802	5.82352	5.78615	7.89299	6.86935	6.95692	1.50735	2.07586e-05	0.000526305
Il10Rb	5.32986	5.91248	5.71061	7.44418	6.95301	6.72034	1.51427	0.000148061	0.00289714
Mef2C	2.29789	1.27081	1.7662	2.63283	3.17338	2.80956	1.51827	0.000832804	0.0125722
Dusp7	3.59818	3.03358	3.42704	4.67493	4.88587	4.43399	1.51902	8.82034e-07	3.2705e-05
Tmed1	1.44158	1.53339	1.4954	3.0205	2.10913	2.5073	1.52022	0.000563803	0.00913207
Slfn9	2.91682	2.2246	2.04863	4.43801	3.41299	3.00199	1.52147	3.90838e-07	1.57139e-05
Slc36A1	3.46573	3.23741	3.64358	4.69087	4.6328	4.98784	1.52248	2.4657e-10	1.91472e-08
Slc31A1	4.59899	4.36804	4.84795	6.56531	5.5768	5.79949	1.52466	3.97127e-05	0.000937916
Tmem144	1.3831	1.33293	1.31758	2.3738	2.67757	2.01432	1.53082	2.62604e-05	0.0006542
Sgms2	1.88287	2.70718	2.6343	3.65661	3.48702	3.76872	1.53288	5.24965e-05	0.00119698
Cipc	2.42748	2.72118	2.80342	4.19543	4.02658	3.53098	1.5338	4.49591e-05	0.00104084
Fmn1	1.08404	1.52887	1.34994	2.20958	2.54966	2.20581	1.54125	2.55162e-07	1.08191e-05
Rab11Fip5	4.61045	4.20936	4.483	6.37132	5.41412	5.69381	1.54833	1.45119e-06	5.0053e-05
Tfec	4.05203	4.888	4.88396	6.23249	5.82431	5.98664	1.55223	0.000124509	0.00251976
Frmd4A	3.15582	2.63961	2.79881	5.21426	4.00593	3.31363	1.55246	0.000497488	0.00821459
Prnp	1.80341	2.85301	2.50593	4.02353	3.29578	3.60614	1.55258	0.00398977	0.0450679
Cmklr1	5.33652	5.39911	6.03821	7.51585	6.77194	6.74791	1.55282	0.000426868	0.00721507
Pdpn	4.92428	5.91122	4.67566	6.31247	8.17197	5.25921	1.55538	0.000328576	0.00582162
Tlr6	2.44322	2.55486	2.81556	4.21921	3.61193	3.84539	1.55821	1.4495e-05	0.000386236
Cd300Lb	4.23191	4.82825	5.02793	5.47105	6.63688	6.23529	1.57019	4.22151e-08	2.18546e-06
P2Ry12	2.76747	2.38022	2.2522	4.46466	3.22918	3.56334	1.57508	4.10443e-06	0.000125144
Slc2A9	1.52879	1.5954	1.6765	3.10428	2.53886	2.54058	1.5775	2.28723e-05	0.000576131
Lpin2	2.22266	2.44568	2.41116	4.23557	3.61234	3.08867	1.58224	0.000221641	0.00412319
Pdia4	7.03366	6.52261	7.34238	8.29909	8.7128	8.27744	1.58632	3.55302e-05	0.000851565
Tcirg1	4.81871	5.74396	5.30287	7.05105	6.94112	6.25934	1.59438	0.000163949	0.00316699
Rnasel	4.17673	3.64661	4.16145	6.13679	4.864	5.26776	1.59911	4.97327e-06	0.00014834
Kcnj2	0.486265	1.51539	0.965898	0.529591	3.30561	2.23662	1.60354	0.000760213	0.0116405
Dusp6	4.80609	3.5519	4.18227	5.88217	5.41085	5.55203	1.60663	6.81155e-09	4.12319e-07
Gas7	5.3542	4.53088	5.16166	6.81784	6.11495	6.51035	1.61133	2.16817e-08	1.19289e-06
Fnip2	3.03588	3.84569	3.9302	5.10938	5.11729	4.84637	1.61516	6.14745e-05	0.00137629
Cebpb	4.59737	6.32337	6.43522	7.40395	7.12258	7.3715	1.61769	0.0040277	0.0454228
Il18	2.98936	1.58253	2.63383	4.87325	2.98069	3.22945	1.62391	0.000374029	0.00647086
Mrgpre	1.05529	1.00763	1.74695	2.02018	2.22063	2.67896	1.63092	1.20943e-06	4.29686e-05
Pi16	1.29425	1.44812	1.23726	1.84564	2.06732	3.47211	1.63765	0.00142051	0.0196378
Nradd	0.88958	1.60038	1.63717	1.81252	2.73391	2.85479	1.63812	4.26531e-06	0.000129238
Ccdc125	1.52949	2.34136	1.93227	3.04414	3.14893	3.35539	1.64748	6.09627e-06	0.000177971
Sgsh	2.31245	1.55095	1.9708	4.245	2.41253	3.01505	1.65315	1.29285e-05	0.000349637
Rapgef2	2.60671	2.72174	2.53946	5.05245	3.49463	3.53578	1.65337	0.000750915	0.0115371
Pitpnc1	1.87237	1.70312	1.7716	3.51862	2.69973	2.86893	1.6622	3.92162e-07	1.57438e-05
Trem2	5.50154	5.60537	6.70765	6.83246	7.79561	7.78211	1.66351	1.60909e-06	5.47628e-05
Tgm1	1.95493	1.4828	1.95838	3.85652	2.42016	2.89545	1.667	3.4962e-05	0.000839428
Pdxk	3.99	3.24068	4.04594	5.1335	5.26536	5.31953	1.6705	9.1273e-08	4.33691e-06
Cd68	8.29858	7.56362	8.74028	10.0379	9.56824	9.67851	1.68426	9.2442e-06	0.000257426
Cln8	2.45967	2.82511	3.05737	4.27482	4.21134	4.1463	1.69502	2.19098e-07	9.40737e-06
Atp13A2	5.25328	4.65047	5.27188	7.28676	6.02404	6.5324	1.69813	1.24048e-06	4.38428e-05
Klra2	1.67583	0.861889	2.06428	2.94263	1.962	3.17831	1.69866	5.53114e-07	2.12933e-05
Nov	2.35009	1.84597	2.16868	4.54178	2.4278	3.50515	1.70118	0.000244996	0.00451135
Snx29	2.43964	2.26893	2.41396	3.93502	3.38285	3.98112	1.70522	5.18663e-09	3.24063e-07
Dram1	4.05454	4.23996	4.47128	6.20208	5.40551	5.79599	1.70761	2.23372e-06	7.24467e-05
Ncapg2	3.37113	3.29303	2.37072	5.26705	4.25424	3.9024	1.71059	2.65786e-07	1.1224e-05
Mfsd7A	1.22287	2.01488	1.48435	3.28701	2.45873	2.65244	1.71258	0.00191534	0.0249315
Xdh	4.2841	4.59797	4.59199	6.78589	5.80563	5.59844	1.71708	0.000221549	0.00412319
Metrnl	4.7634	4.54708	4.52352	6.50349	6.06697	5.96208	1.72164	3.95552e-10	2.99462e-08
Mcoln2	2.78716	3.39515	3.02476	5.39488	4.31506	4.03062	1.72181	0.000780502	0.0118908
Thra	1.57019	2.12458	2.49169	3.43822	3.50596	3.25961	1.7233	0.000101081	0.0021068
Mtmr10	2.29451	2.3664	2.41291	4.20572	4.04062	3.07818	1.73568	3.40309e-05	0.000820698
Lgals8	4.41631	4.43193	4.74166	6.7381	6.08193	5.50156	1.73623	0.000121909	0.00247452
B3Gnt2	4.46857	4.97215	5.21873	7.12101	6.28414	6.06592	1.73794	0.000582963	0.00938647
Camk1	4.82203	4.04716	4.67878	5.99219	5.97044	6.32662	1.74009	2.18014e-11	2.02233e-09
Parp12	4.33721	3.93521	4.18126	6.89456	5.65847	4.61039	1.74476	0.00148294	0.0202843
Zeb2	4.69456	4.5858	4.96232	6.60608	6.11349	6.31725	1.74976	9.30684e-08	4.4068e-06
Dusp4	0.620563	2.94524	1.39357	1.87245	4.685	1.89222	1.7548	0.000165911	0.00320035
Sfxn5	1.19909	1.40664	1.02738	2.25045	2.05049	2.74853	1.7551	1.64263e-05	0.000430938
Tmem2	2.68313	2.19281	2.01643	4.94621	3.10014	3.18057	1.75731	1.74847e-05	0.000454753
Hk3	4.53093	5.585	5.55729	7.053	7.17942	6.29649	1.75943	0.000384978	0.0066098
Arhgap19	2.89698	2.66717	2.26829	4.96188	3.64452	3.66248	1.76008	7.22338e-07	2.72057e-05
Ifih1	3.69887	3.2243	3.47575	6.54288	4.77235	3.8064	1.76703	0.00459655	0.0498721
Rcbtb2	3.51958	4.72921	5.40489	6.22178	5.75964	6.59578	1.78746	0.000421888	0.00714424
Gaa	2.84461	2.9949	3.77548	5.46004	3.87466	5.02643	1.78995	0.00028272	0.00510908
Pomk	2.36226	2.4048	2.70828	3.46314	4.32433	4.17162	1.79614	7.53613e-10	5.39012e-08
Nceh1	4.08828	4.15162	4.35686	5.84182	6.13584	5.50687	1.80238	7.25558e-08	3.54038e-06
Arap3	0.76227	1.5454	0.766618	1.76171	2.42747	2.01092	1.80337	1.51047e-07	6.69709e-06
Irf1	3.24246	4.15133	3.53797	6.31237	4.84498	4.73594	1.81019	0.00308013	0.0365248
Fcgr1	6.41514	4.61823	6.12711	8.86523	6.85514	6.35744	1.81242	0.00281934	0.0339808
Galc	2.42109	3.32475	3.28883	4.74424	4.36802	4.63447	1.81431	1.85398e-05	0.000477624
Stom	5.41498	5.13185	5.33945	7.19364	6.86928	6.85781	1.81953	2.52411e-10	1.95449e-08
Wwp1	2.9184	3.13068	3.08975	5.88679	3.79047	4.34043	1.82438	0.00209625	0.0268239
Lgals9	6.08492	5.67873	6.58724	8.87531	7.42949	7.12967	1.82629	0.00140006	0.0194243
Akap7	1.85393	1.66845	1.88693	4.18895	2.04676	3.46257	1.83185	0.000755821	0.0115863
Slc38A6	2.09019	2.89185	2.94577	4.45805	4.1801	3.93661	1.83361	8.78e-05	0.00186723
Cxcr4	3.53381	4.76304	4.04261	6.53121	5.52517	5.37678	1.84475	0.00128708	0.0180877
Slc16A6	1.60586	2.0482	2.03443	3.61824	3.08056	3.29402	1.84816	4.76633e-06	0.000143301
Ninj1	6.15347	6.4426	6.74416	9.17907	7.42779	8.00503	1.85358	0.000863621	0.0129897
Rin2	3.98084	4.97957	4.74027	6.50855	6.51212	5.7876	1.85632	4.39635e-05	0.00102477
Slc30A1	2.13905	2.24188	3.0698	4.32106	3.68608	4.0674	1.85857	6.72037e-06	0.000194312
Cdk14	2.34866	1.99742	1.87911	3.32715	4.39502	2.98854	1.86048	5.84502e-06	0.000172115
Hfe	5.1761	3.33277	4.9087	6.80751	5.3759	6.30842	1.86405	1.61074e-10	1.29906e-08
Aig1	1.05389	1.3581	1.61602	2.51223	2.68865	2.66935	1.87434	6.05257e-06	0.000176885
Nxpe5	3.91211	2.44596	3.22535	4.74086	4.42278	5.30412	1.876	4.35114e-08	2.23131e-06
Trim30A	5.0827	4.19677	5.11215	7.91972	6.15861	5.44051	1.88003	0.00283721	0.0341508
C1Rl	1.1718	1.16677	1.98734	3.45766	1.59319	3.38113	1.88678	0.000986578	0.0144785
Bhlhe41	0.797719	4.1367	2.55583	3.08114	4.96818	3.73245	1.89404	0.00231797	0.0290056
Adap2	2.74018	2.95548	3.12604	5.66343	3.79377	4.40362	1.89805	0.000897754	0.0133772
Tnfrsf14	3.91017	3.05687	3.85909	6.25622	4.44405	5.22442	1.89889	8.89444e-07	3.29349e-05
Plod1	4.38701	3.10583	3.46472	6.49997	4.55012	5.00629	1.90153	6.76601e-10	4.90383e-08
Il15	2.37643	2.31959	1.96495	5.22857	3.19921	3.02168	1.90525	0.000966506	0.0142532
Parp14	4.59648	4.58829	4.55287	7.33558	6.44763	5.21375	1.91329	0.000505016	0.00831868
Tspan4	2.50603	2.75329	3.35834	4.42323	4.51665	4.61425	1.91508	3.97301e-08	2.06863e-06
Lpxn	4.42447	4.30465	4.74711	6.43647	6.25274	6.07924	1.92812	1.04134e-09	7.27574e-08
Vsir	4.97359	4.16215	5.24304	6.68387	6.01984	7.00028	1.93065	3.1735e-12	3.46956e-10
Pik3Ap1	5.3106	5.37299	5.56104	7.85074	7.12994	6.64437	1.93073	1.27311e-05	0.000345672
C3	6.47189	6.28693	6.79737	9.4947	7.00365	8.52605	1.93302	0.000764792	0.0117031
Plxnb2	5.17085	3.89735	4.70996	7.05783	6.05924	5.96876	1.93468	5.45358e-08	2.73397e-06
Ptafr	4.4451	4.83131	5.33812	7.17131	6.07762	6.77122	1.93978	1.98915e-05	0.000507636
Akr1B8	1.21813	2.62215	3.2281	2.9465	4.52076	4.22523	1.94253	6.63507e-06	0.00019246
Sipa1L2	1.99769	1.45486	1.42785	3.64602	2.98635	2.56396	1.94291	7.67336e-11	6.49702e-09
Ighg2B	1.65898	1.71535	0.797456	4.46611	2.60228	1.36543	1.94349	0.00237901	0.02957
Igkc	3.78234	4.3412	2.89019	6.7682	5.16711	4.37616	1.95111	0.000734197	0.0113186
Hpse	3.69905	3.00973	3.70677	6.62914	3.86466	5.23615	1.95582	0.000200984	0.00378556
Lair1	2.61321	2.74873	3.38388	4.11449	5.21341	4.52102	1.96473	3.76309e-07	1.52377e-05
Gbgt1	2.74246	2.987	3.71287	5.40449	4.29633	4.96048	1.967	4.13084e-05	0.000972053
Tmem119	1.24746	1.23384	2.14309	2.85757	2.478	3.54367	1.97054	1.77866e-08	9.96744e-07
Cxcl2	3.28071	3.35784	2.74717	6.29874	3.81167	4.5327	1.97972	0.00153271	0.0208496
Fam198B	1.83479	1.99419	1.76861	2.73808	4.62339	2.96391	1.98063	6.18702e-06	0.000180426
Clec4A3	5.81673	4.77495	5.8334	7.79949	6.93233	7.21127	1.98258	1.74448e-09	1.18533e-07
Ano6	3.11035	3.78931	3.81714	5.35758	5.18986	5.4997	1.98336	1.21578e-08	6.97124e-07
Atp6V0D2	4.06867	6.18779	5.80734	6.26083	7.92877	7.38891	1.98519	2.61485e-09	1.71664e-07
Itm2B	8.36271	8.03365	8.67672	11.216	9.43279	10.0858	1.99077	3.6318e-05	0.000864349
Tmem86A	3.48076	3.20728	3.78257	6.47446	4.34171	5.10501	1.99925	0.000137362	0.00272508
B3Glct	0.990001	1.27601	0.875894	2.23444	2.32302	2.32403	2.00076	1.07535e-09	7.47491e-08
Acp2	4.05734	3.93411	4.10488	6.9934	5.291	5.34271	2.00153	8.52378e-05	0.00182559
Hgsnat	4.75003	5.29479	5.54745	6.34464	7.5017	7.32098	2.00301	3.3411e-12	3.61784e-10
Rhob	4.36891	5.1804	5.13271	6.21355	7.65824	6.37174	2.0092	8.73576e-08	4.18746e-06
Fabp5	4.06687	4.11843	3.83249	6.83624	5.12322	5.58465	2.01376	2.08095e-05	0.000527103
Msr1	5.89367	6.26225	6.54958	7.52398	8.74217	8.10462	2.01722	7.73781e-09	4.63229e-07
Rasa4	3.6762	3.18431	4.08987	6.43141	5.07767	4.87908	2.02035	0.000108133	0.00223664
Mgst1	3.84602	4.91104	5.53835	6.63643	5.90486	7.38092	2.02633	1.90842e-05	0.000488868
Lamp1	7.97698	8.01207	8.57775	10.6861	9.51383	10.1309	2.03136	3.35667e-06	0.000105226
Slc37A2	3.28263	3.36439	2.81469	5.14532	5.29098	4.4036	2.03461	1.56907e-14	2.43689e-12
Hnmt	1.063	1.79892	2.26072	2.71522	3.22483	3.73703	2.03619	2.68295e-08	1.4584e-06
Rnase2A	0.692041	0.428931	2.00547	1.07324	0.94047	4.93538	2.04338	0.000727479	0.0112662
Slfn5	5.29857	4.63484	5.14731	8.16694	6.9908	5.566	2.0615	0.00129169	0.0181337
Fblim1	2.51746	2.96265	3.48399	5.08271	4.22292	5.10496	2.06843	9.13958e-07	3.37468e-05
Layn	0.737123	2.87275	2.42499	3.11209	4.34756	3.2069	2.07742	0.00141172	0.0195561
Il1Rn	4.9663	6.34197	4.76414	7.18857	8.29413	6.40223	2.08189	1.58933e-10	1.28561e-08
Selenbp1	1.98611	0.949116	1.18488	2.78052	2.16921	3.53537	2.08905	9.19694e-06	0.000256373
Plekhg1	2.34052	2.75475	2.47255	4.48438	4.01496	4.38639	2.08995	5.77951e-10	4.25694e-08
Oas1A	4.13514	2.69135	3.90459	6.80352	5.29548	4.09561	2.09634	0.00218917	0.0277646
Sgk1	2.66746	3.02728	2.70307	4.56849	4.59207	4.68555	2.09644	2.62202e-15	4.75093e-13
Mndal	4.18301	4.27289	4.06976	7.6186	5.79325	5.01194	2.09989	0.000877065	0.0131193
Asah2	1.55875	1.34656	1.92535	4.42454	2.53041	2.73522	2.10045	0.000545335	0.00888588
Slc8B1	2.21459	3.24319	2.96747	4.83315	4.46946	4.60175	2.10474	2.90457e-06	9.2143e-05
Itgb5	3.64273	2.62069	3.55972	5.12867	4.96359	5.35349	2.1136	7.97132e-13	9.75912e-11
Ikbke	2.95666	3.34141	3.24274	6.18804	3.95329	5.10772	2.11915	0.00078182	0.0119042
Jade2	1.2709	1.66838	1.52409	3.87194	2.58135	2.76786	2.12022	0.000115097	0.00235381
Irgm2	3.42806	3.15565	3.24318	6.71438	4.83691	4.05839	2.12869	0.000571659	0.00924278
Hebp1	2.52529	2.16414	3.23893	4.51472	4.10914	4.76427	2.13146	4.37456e-10	3.26638e-08
Itgb3	0.89024	1.06327	1.35614	1.51423	3.19539	2.87957	2.1328	3.4166e-07	1.39639e-05
Clec4E	4.27742	4.63428	4.65086	8.02159	5.58087	6.08678	2.13709	0.00218273	0.0277087
Camk2D	2.24795	2.8674	2.41005	4.41934	4.57468	3.98428	2.14061	1.3641e-11	1.30545e-09
44447	2.62432	3.03416	3.26643	5.44973	4.66388	4.48991	2.14308	8.67031e-06	0.000243692
Lst1	5.37693	5.11027	6.40082	8.73301	6.56863	7.70097	2.14384	0.00014624	0.00287186
Tmem171	2.27193	1.66135	1.98609	5.09047	3.81401	2.13471	2.14527	0.00363464	0.0418585
Mmp8	6.40406	7.85824	8.1507	8.54402	9.81645	10.1217	2.14542	2.56277e-12	2.8664e-10
Slc26A11	1.40227	1.14049	1.43196	3.35734	2.41454	2.7648	2.15162	6.46164e-09	3.94654e-07
Scarf1	2.04491	2.3004	3.16656	5.50456	3.64227	4.00165	2.15267	0.0023001	0.0288336
Kif3A	1.82347	1.9113	2.23436	4.54702	3.01722	3.67837	2.15347	1.28663e-05	0.000348448
Dhx58	3.92828	2.45834	3.73887	6.81428	5.00172	3.87489	2.156	0.00298293	0.0356052
Hmox1	5.34335	5.4853	5.55862	7.62281	7.59613	7.23513	2.16325	1.3597e-11	1.30545e-09
Tmem9	1.19928	0.725196	1.6308	3.30224	1.84156	2.70948	2.16388	4.80212e-06	0.000144218
Pon3	3.43381	3.35359	4.12121	6.27809	5.20325	5.31544	2.16529	4.33869e-06	0.000131315
Rasgrp2	0.708059	1.28105	1.34804	2.5733	1.98752	2.99706	2.16757	3.79181e-05	0.000898498
Tmem106A	4.36493	4.69634	5.04566	7.60362	6.34373	6.28146	2.1756	7.69511e-05	0.00166359
Slpi	4.83188	4.04473	4.8424	7.21689	5.5517	6.9913	2.17717	8.81738e-12	8.84308e-10
Oit3	0.427152	1.91808	1.28169	1.42517	3.71082	2.61325	2.17865	1.53032e-10	1.24529e-08
Igtp	3.2639	2.74457	3.01548	6.77841	4.42836	3.72993	2.18824	0.00125245	0.0176833
Zfp395	1.85395	0.747442	0.906959	2.69159	2.57284	2.41964	2.1896	3.36761e-07	1.37844e-05
Trf	6.52024	5.1432	5.2801	9.60813	6.15353	7.36758	2.19292	3.40864e-05	0.000821308
Gda	4.28021	3.80857	4.32862	6.71418	4.89013	6.85264	2.19756	3.0976e-07	1.27948e-05
Nod1	1.22397	1.45725	1.57495	4.09831	2.40864	2.70964	2.19902	0.000390252	0.00668346
Cebpe	1.38033	2.71378	1.074	3.16185	3.23782	3.59386	2.20139	0.000441704	0.00743348
Sesn1	2.86808	2.74915	2.96322	4.86164	4.66974	4.86949	2.21688	2.88424e-18	7.53757e-16
Focad	1.63168	1.14746	1.60096	3.26301	2.82537	3.14562	2.21759	9.09515e-15	1.49816e-12
Serpinb6A	3.07621	3.83114	3.64345	5.79192	5.6917	5.1029	2.22444	6.99316e-08	3.43081e-06
Nectin4	1.80755	1.02264	1.34723	4.68642	2.41366	2.002	2.22686	0.000180979	0.00345424
Csf1	1.781	3.69138	3.26204	4.8847	4.95363	4.73581	2.22746	0.000140267	0.0027726
Abca1	3.81557	2.1131	3.24724	6.87774	3.85813	4.35087	2.2317	2.46161e-05	0.000617602
Gdf15	1.17351	1.33354	3.09017	4.21138	2.79267	3.78304	2.25373	0.00221989	0.0280364
Rab7B	2.31893	4.73668	4.65785	5.70498	6.49617	5.69102	2.25893	0.000436133	0.00735339
Ptgfrn	1.31319	0.953927	1.13303	1.96381	2.76179	3.25737	2.26835	2.87406e-07	1.19991e-05
Rhobtb1	1.11328	1.53305	1.33206	3.62204	2.87712	2.42809	2.28107	1.0733e-05	0.000295553
Snta1	1.09733	0.525961	1.26113	2.84648	1.59929	2.60541	2.2838	2.05351e-09	1.38492e-07
Tmem221	1.4499	0.37145	1.25957	4.04293	1.49354	1.67384	2.28592	0.000765163	0.0117031
Irgm1	4.79176	3.53429	4.39393	8.10344	5.95802	4.89403	2.28818	0.000962027	0.0141949
Ab124611	4.88928	3.64263	5.01817	7.55088	5.57903	6.79926	2.29429	4.32783e-11	3.80667e-09
Cables1	1.8698	0.660328	1.4342	4.08276	2.18549	2.3989	2.29762	2.6595e-07	1.1224e-05
Pml	2.35846	2.25721	3.04556	5.82429	3.87109	4.06859	2.32048	0.000333224	0.0058848
Pid1	5.31987	3.69584	4.3054	6.5623	6.54408	6.69329	2.33672	2.15702e-09	1.44043e-07
Ifi207	4.56817	3.79622	4.47004	7.70221	6.25827	5.30086	2.33777	0.000102753	0.00213693
Clec4D	5.30218	6.41261	6.58128	8.50544	8.51878	7.97752	2.36115	3.34588e-06	0.00010513
Cd300Ld3	1.74144	0.689117	1.86973	3.07189	3.94378	2.57525	2.3944	0.00402104	0.0453665
Mafb	5.61171	2.92515	4.28323	7.48436	5.63889	6.31463	2.40313	4.34244e-13	5.48945e-11
Ly9	3.46592	4.02314	4.3782	6.79737	5.79495	5.97846	2.40672	3.46994e-06	0.000108029
Nr1D2	1.44536	1.36793	1.28745	3.73798	2.74992	2.92364	2.40975	9.80449e-11	8.22458e-09
Krt80	1.69497	0.636357	1.18883	2.77888	2.24414	3.29487	2.41007	7.12557e-09	4.29414e-07
Kcnj10	1.32183	0.813155	0.941293	2.82212	1.86971	3.12426	2.41301	2.79653e-11	2.51679e-09
Adgrl2	0.727683	1.85847	1.80197	2.97951	3.84027	2.72415	2.41355	2.11443e-05	0.000534587
Xaf1	2.47278	1.62621	2.32475	6.01338	3.88818	2.47196	2.42223	0.00419013	0.0466736
Abcc3	1.69813	0.775743	2.06884	3.23407	2.86038	3.70792	2.42344	2.61963e-10	2.0227e-08
Cd180	5.03793	4.03789	4.81725	7.44627	6.78661	6.42932	2.4264	2.36429e-10	1.84123e-08
Cyp2J6	0.511944	0.558975	1.29977	2.66468	1.61515	2.19861	2.4443	8.94727e-05	0.00190131
Dse	3.69589	3.3213	3.90253	6.25541	5.57811	5.87122	2.47478	1.20138e-14	1.92072e-12
Tmem37	3.58649	2.65055	4.39212	6.09096	5.37385	5.87634	2.47957	6.605e-09	4.01604e-07
Ctsb	7.91157	8.49869	9.04396	11.6193	10.519	10.4817	2.48093	4.56563e-05	0.00105428
Sirpb1B	1.78452	0.847626	1.77031	3.33794	2.79564	3.74241	2.48344	2.58551e-12	2.87999e-10
Ifi47	4.60309	3.35025	4.25158	8.23413	5.63286	5.23112	2.48511	0.000125683	0.00254162
Ahnak2	0.723316	2.68353	1.63947	2.91783	4.39856	3.2139	2.48614	9.55578e-08	4.51117e-06
Slc9A9	3.22703	1.80591	2.30856	5.65883	3.65989	4.37631	2.48695	1.53275e-19	4.66944e-17
Mx2	0.944791	0.589621	0.759906	3.5955	2.10567	1.08873	2.48818	0.000604746	0.00964011
1810011H11Rik	0.775925	0.981422	1.03957	2.03833	1.98783	3.61697	2.49674	3.05509e-07	1.26577e-05
Fam20C	4.04148	5.19771	4.99827	6.66982	7.47377	7.12376	2.50527	1.1657e-14	1.8747e-12
Ifitm3	7.83708	6.20719	8.4069	11.1584	9.01443	9.36055	2.51404	5.9625e-05	0.00133709
Cela1	0.572563	0.7215	0.967916	3.68792	1.16375	2.21967	2.51486	0.00397477	0.0449523
Zcchc24	2.41219	1.22813	2.46296	4.48746	3.58258	4.13212	2.51776	1.51858e-12	1.75632e-10
Fpr1	2.45962	3.29855	1.60642	5.3399	3.45744	4.72297	2.52308	0.00185392	0.0243183
Ctsd	8.35723	9.05395	9.71937	11.7139	10.9143	11.7899	2.5334	1.59602e-07	7.00778e-06
Xylt1	1.48121	1.26976	1.14106	2.54949	4.12381	2.80801	2.53908	1.39089e-07	6.20739e-06
Ptger2	0.574528	1.01134	1.94383	2.90289	2.35976	3.30437	2.54231	1.04102e-05	0.000288125
Padi4	0.999208	2.47	1.27115	3.92681	2.69494	3.63036	2.54475	0.00213447	0.027185
Gpnmb	6.50822	9.94452	9.18483	10.727	11.6163	10.7917	2.55168	0.000346196	0.00606267
Gpx3	1.15627	1.42912	1.32825	3.05259	2.24378	4.33818	2.58876	9.45371e-06	0.000262991
Arhgap24	0.609241	0.791474	0.802032	1.85686	2.16751	2.6851	2.59433	1.44526e-14	2.27056e-12
Clec4A1	6.34959	3.89754	5.6218	8.54862	7.20332	7.46081	2.60156	1.10373e-09	7.61378e-08
P2Rx7	2.2927	2.56116	2.96055	5.17576	4.22969	5.26787	2.60988	4.39295e-11	3.85148e-09
Tnfrsf26	1.91884	2.95741	3.11728	5.22296	5.05923	4.64181	2.63139	1.29e-06	4.51817e-05
C1Ra	1.03363	0.603781	1.65557	3.87237	1.67314	3.11642	2.63342	2.08513e-06	6.84441e-05
Epb41L1	1.2158	1.65316	2.23498	4.04436	3.69851	3.56725	2.63639	5.167e-07	2.00907e-05
Igsf6	4.86631	4.60884	4.14389	7.47604	6.60898	6.95834	2.64472	1.25222e-16	2.63897e-14
Itsn1	1.12455	1.39405	1.25627	3.80894	2.99388	2.80043	2.65702	3.86544e-09	2.46617e-07
Npl	1.58535	1.57973	2.6598	4.49285	3.78485	4.07154	2.6736	3.81376e-07	1.5379e-05
Cdk20	1.81956	1.86698	2.161	4.56782	4.14108	3.76185	2.67389	7.41483e-10	5.31735e-08
Ndst1	1.26181	2.57998	2.75799	4.40844	4.16252	4.75135	2.68032	1.19685e-06	4.25776e-05
Ceacam19	0.729523	0.821399	1.62377	2.10401	2.91563	3.52699	2.69472	8.25068e-15	1.40153e-12
Scamp5	1.84229	1.99946	2.52497	5.02217	4.08828	4.09414	2.69795	1.10001e-07	5.10191e-06
Rnf213	4.504	3.0679	4.22672	7.80352	6.09649	5.31175	2.71105	1.59473e-05	0.000419992
Acp5	1.83968	2.7171	3.71614	5.08145	4.19438	6.19106	2.72567	1.5864e-07	6.97681e-06
Gdpd1	1.24478	1.78223	2.48721	4.65958	3.42439	4.14357	2.73369	1.56946e-05	0.000414139
Zbp1	3.68728	2.94022	3.74862	8.1511	5.36199	4.45351	2.73895	0.00160674	0.0216615
Rab20	1.19914	1.76248	1.82423	5.70343	2.6258	3.49475	2.75719	0.00405307	0.0456328
Nr1D1	0.506914	0.490321	0.754141	2.88353	1.61799	1.71078	2.75962	8.52159e-06	0.00023976
H2-T24	2.0558	2.55092	2.81903	6.47733	4.79705	3.55899	2.76562	0.00190584	0.0248675
Arhgef37	0.650723	0.364806	0.807415	2.11839	1.50096	2.61188	2.77664	1.94367e-16	4.03261e-14
Fxyd2	1.37252	1.05071	1.13261	4.0664	2.14475	3.38836	2.78661	3.8319e-08	2.00283e-06
Fam213B	3.14373	1.79562	3.17023	6.10035	4.27176	5.07382	2.79203	8.78995e-12	8.84308e-10
Arsg	0.494857	0.742545	0.698421	2.72768	1.34966	2.64759	2.81407	1.53493e-05	0.000407004
Slc16A10	1.16712	1.37928	1.2133	3.35284	3.33769	3.2871	2.8233	5.7536e-22	2.14215e-19
Smpdl3A	3.80874	4.24685	4.17947	6.73663	6.49442	6.91377	2.82602	2.57701e-19	7.53124e-17
Fcna	1.36272	0.569884	0.603617	2.59452	2.68696	2.40348	2.8266	1.2347e-08	7.06481e-07
Fam114A1	0.767187	1.0261	1.39174	2.97533	2.8893	3.1332	2.83039	4.18237e-12	4.40591e-10
Mlkl	1.93186	3.18907	3.11968	6.35516	5.09759	4.57675	2.83086	0.000376718	0.00650496
Cd300Ld	4.84139	3.88443	4.88372	7.17603	7.52909	6.96755	2.85465	1.58451e-10	1.28553e-08
Emp1	4.80893	4.76018	5.2381	7.59243	8.58104	6.71753	2.86675	8.04284e-07	3.01512e-05
F5	0.810884	0.576977	0.872972	2.6296	1.38906	3.58533	2.86917	1.71362e-09	1.16728e-07
Cxcl5	0.514377	0.470395	0.609916	2.74434	2.02502	1.31839	2.87087	7.65445e-06	0.000218759
Ms4A4A	6.8092	6.32197	6.29972	10.4299	8.7319	8.5559	2.8813	4.15513e-10	3.12831e-08
Flrt2	1.03035	2.82072	2.11263	3.73392	5.28949	3.94449	2.88271	4.15805e-11	3.70456e-09
Lgmn	6.20301	6.86473	7.80661	10.8257	9.43362	9.02192	2.89147	0.000331612	0.00586013
Fyb	4.1554	3.81104	3.95499	7.30215	6.20692	6.53008	2.89981	2.65085e-17	6.21099e-15
Amigo2	0.482394	0.456483	0.642687	1.19023	2.3799	2.57894	2.90216	6.84952e-10	4.95114e-08
Gja5	0.161731	1.7952	0.356286	2.12497	2.98417	1.31452	2.90383	0.000227434	0.00422518
Ctsk	1.42423	4.5484	2.49499	5.00267	6.02743	4.99129	2.90503	5.33327e-06	0.000158073
Cd22	1.21075	1.16247	1.22255	4.49216	2.65126	3.00332	2.93188	9.08073e-08	4.32233e-06
Gbp8	1.31471	0.485407	0.804201	4.48193	1.49482	2.32064	2.93678	1.57886e-08	8.92138e-07
Ddx58	3.60439	2.14397	3.26395	7.29703	5.32478	4.20023	2.95832	5.48223e-05	0.00124271
Lyz2	11.1815	9.51734	11.3614	13.6403	12.8569	14.2068	2.99685	2.77247e-18	7.31582e-16
C3Ar1	5.46642	5.2599	5.92699	8.76694	8.52616	7.89563	2.99826	1.7199e-10	1.37486e-08
Gbp4	1.32531	0.577281	0.687003	5.01563	1.71301	1.90233	3.00263	1.88679e-06	6.28443e-05
Lyl1	1.54635	1.99848	1.37215	5.06934	3.00947	4.10178	3.02829	1.20298e-05	0.000327614
Mertk	2.76556	1.89904	2.45415	6.02631	4.53969	4.50348	3.04123	1.52781e-14	2.38646e-12
Il18Bp	1.90709	1.40563	1.93241	7.43442	3.00548	3.12016	3.05399	0.00316081	0.0372863
Aoah	3.99464	2.70404	4.05926	7.50307	5.44069	6.2783	3.057	8.19524e-13	9.98828e-11
Pdlim4	1.18156	2.191	2.37816	4.61593	4.28386	4.50825	3.06199	6.2514e-08	3.09484e-06
Hacd4	3.44377	2.32049	3.16653	6.22137	5.22108	5.79484	3.06587	1.27495e-29	1.05005e-26
Phf11A	1.11953	0.372402	0.63344	5.11743	1.64162	1.17431	3.08045	0.000350444	0.00612917
Lyz1	2.90261	1.41136	2.75011	5.13321	4.00011	5.90656	3.08902	1.42625e-22	5.87334e-20
Ms4A8A	0.30558	0.552651	1.02481	2.20041	1.37662	3.50165	3.09722	2.64358e-07	1.11916e-05
Mmp9	2.85634	2.72914	0.699707	6.67509	3.88104	3.10431	3.12048	3.58858e-06	0.00011096
Fos	3.6028	2.72249	2.54317	7.54707	5.43948	4.42488	3.13268	3.94964e-09	2.50811e-07
Mtus1	0.777855	1.60341	0.741879	3.59246	2.83649	3.07667	3.13438	1.57158e-07	6.93408e-06
Tlr3	1.55245	0.484727	1.06021	4.91526	2.30778	2.26057	3.14033	4.28987e-08	2.21242e-06
Phyhd1	0.94696	1.07397	0.818171	4.95292	2.57353	2.18449	3.17009	3.98566e-05	0.000940333
Lipn	0.501183	1.27242	0.902735	1.49145	4.35523	3.13088	3.17329	7.19938e-13	8.93479e-11
Slc40A1	0.264716	1.47769	0.848379	2.9845	3.20043	2.25149	3.17956	3.6661e-05	0.000870986
Stra6L	0.603148	0.974969	0.890482	3.03819	3.00173	2.61976	3.18582	4.83733e-13	6.05869e-11
Dbp	0.773797	0.576356	0.374709	3.11329	1.50177	2.43832	3.19301	1.01805e-08	5.91231e-07
C1Qc	8.08962	3.72298	6.60434	10.6822	7.86093	9.03386	3.19646	1.31173e-10	1.08694e-08
Sirpb1A	2.28289	1.04064	1.77533	4.43575	3.92471	4.51345	3.20918	2.30448e-17	5.44638e-15
Arg2	1.5661	1.13782	1.37966	5.57422	2.59401	3.56725	3.22103	5.98204e-07	2.29317e-05
Lyzl4	0.623828	0.310609	0.69999	1.12074	3.03881	2.89046	3.2236	7.08893e-05	0.00155756
Frmd4B	3.1454	1.08439	2.36952	6.06645	3.92308	4.73102	3.22992	4.36415e-20	1.37922e-17
Il27	0.487747	0.421545	0.732654	3.25537	1.77159	2.03455	3.24256	1.22196e-06	4.33447e-05
Slfn8	2.8953	1.39149	2.42978	6.5715	4.76964	3.61151	3.25951	4.81785e-06	0.00014453
C1Qb	6.50866	2.70174	5.67193	9.05113	7.01575	8.07833	3.26592	2.47254e-09	1.63905e-07
Ms4A4B	0.764024	0.373635	0.715673	3.63138	1.58383	2.35217	3.28142	7.32471e-10	5.27896e-08
Tmem53	0.375837	0.809877	0.574846	1.79982	2.92806	2.6217	3.29552	6.77083e-15	1.15739e-12
Serpinb8	2.41818	2.7065	2.89688	5.82925	5.26153	5.90411	3.32318	1.98753e-21	7.20255e-19
Prtn3	0.765677	3.89897	1.14781	4.81679	4.4891	4.0466	3.35559	0.00139154	0.0193259
Ly6I	4.07245	2.86119	3.00865	8.45832	5.92475	4.9086	3.37158	4.01162e-08	2.08474e-06
C5Ar2	0.524063	0.870683	0.640572	3.11841	2.59883	2.51719	3.37209	3.35529e-12	3.61879e-10
Sh3Bgrl2	0.76949	0.643247	0.289389	3.13416	2.63794	1.58904	3.41578	4.43357e-22	1.72143e-19
Cd79B	0.333898	0.414511	0.419548	2.19772	1.10107	2.97963	3.4359	3.98534e-07	1.59525e-05
Slc16A7	1.11916	0.681999	1.38236	4.17493	2.9683	3.44999	3.44276	8.97103e-15	1.48673e-12
Gab1	1.16167	0.868697	1.25629	4.88432	2.94827	3.1639	3.45423	6.24173e-10	4.56032e-08
Ly6A	6.10153	4.77533	6.98954	11.2038	8.74811	7.26328	3.46687	0.00300869	0.0358183
Slc7A8	3.24973	2.62266	3.31465	6.76629	6.61533	5.37187	3.49405	2.71197e-10	2.07938e-08
Hpgds	0.953956	2.24714	1.65959	4.37005	4.95214	4.01679	3.49533	1.38426e-12	1.62869e-10
Fer	0.433947	0.45926	0.291349	2.4148	2.09596	1.78985	3.51664	3.55332e-20	1.13618e-17
Slc36A2	0.505846	0.456057	1.14748	0.957216	3.15043	4.82407	3.55339	3.64964e-06	0.00011272
Retnlg	1.42165	1.67163	0.206024	3.25289	3.72251	3.77892	3.55989	2.84088e-05	0.000700655
Apobec1	3.12082	2.91828	3.2827	7.03163	6.097	6.10049	3.57635	4.75817e-19	1.37577e-16
Pdgfc	0.53018	0.954917	0.809567	5.13601	3.36993	1.34772	3.57853	0.00184856	0.0242598
Nr1H3	0.599644	0.606184	0.701568	3.88041	2.71477	2.01565	3.58416	4.30491e-08	2.21597e-06
Arhgef10L	1.75837	1.62827	1.48555	4.90148	4.38334	4.49928	3.59314	8.36111e-38	1.51498e-34
Cd93	3.72659	3.09346	4.45981	7.14354	7.06731	7.24221	3.6199	1.39857e-17	3.33437e-15
Ifi203	2.68753	1.74004	2.45322	6.82839	5.11135	4.48101	3.62288	4.77206e-10	3.53406e-08
Gbp9	2.16881	1.1846	0.931582	5.55727	3.69333	3.60536	3.64353	8.92371e-34	1.10244e-30
Lhfpl2	2.32122	3.65207	3.19765	6.92005	6.77135	5.62399	3.65455	6.25834e-09	3.83098e-07
Ctsl	6.52339	6.21165	8.11145	10.4717	10.6948	10.1901	3.66888	1.61751e-08	9.1208e-07
Csf3R	2.50416	1.50867	1.69766	6.49675	3.86256	4.75735	3.67064	5.19914e-18	1.33309e-15
Ecm1	3.2359	2.91649	2.76139	6.77953	6.24678	6.02263	3.67522	1.30903e-38	2.73678e-35
Nt5Dc2	3.11799	2.29335	1.92636	5.77043	5.97717	5.42134	3.67626	7.67124e-27	5.07595e-24
Pmp22	1.80221	2.48654	2.04448	5.0541	6.01	4.90886	3.6819	3.59707e-30	3.4916e-27
Ccl24	0.312706	1.0222	2.88145	3.66444	1.94036	6.48222	3.69525	4.54803e-05	0.00105111
Cd163	1.02968	0.146095	0.391313	5.19237	1.11063	1.40274	3.76207	5.03237e-08	2.54156e-06
Serpinb10	1.88649	0.497028	1.79788	2.50171	3.7248	6.27331	3.81375	8.43886e-05	0.00180883
Ifi204	3.80775	2.57398	4.4687	8.79333	6.85539	5.50015	3.84209	0.000162943	0.00315262
Pltp	3.13282	0.758509	2.89858	6.82595	3.5645	6.09923	3.84271	1.86083e-33	2.10731e-30
Gas6	2.56578	1.7474	1.63168	6.5066	4.07061	5.32342	3.84344	1.01213e-17	2.47826e-15
Pde7B	0.69457	0.836529	1.22729	5.29545	3.55579	2.25498	3.85227	0.000145714	0.00286361
Isg15	4.34183	2.47776	4.40012	9.52541	6.85699	4.93554	3.85856	0.00106565	0.0153978
Bambi-Ps1	0.128842	0.33636	0.441888	3.55819	1.57838	1.4702	3.86882	0.00026037	0.00475578
Serpinb2	4.56529	2.57214	3.65257	7.58905	6.26422	7.80216	3.8748	2.63391e-30	2.65137e-27
Tlr1	1.79212	1.34051	2.28943	6.05901	4.48323	4.84384	3.90302	2.17976e-13	2.87591e-11
Phf11D	1.09057	0.541255	1.16274	5.81366	3.3852	1.95193	3.97188	0.000158496	0.00307917
Oasl1	1.63037	0.982651	1.55937	7.74968	4.14539	1.87801	3.982	0.00436851	0.0481085
Timp2	3.14342	1.74338	2.11191	6.47875	5.59668	5.5548	3.9857	4.95651e-37	8.41957e-34
Enpp1	0.337893	0.463918	0.539428	3.21204	2.2648	2.58721	4.00707	1.60332e-13	2.17884e-11
Oas1G	1.14362	0.386025	1.81234	5.51085	3.62726	1.8838	4.00831	0.00335228	0.0391342
C1Qa	7.55579	2.68451	5.25401	10.7889	7.46851	8.76619	4.03413	8.98039e-17	1.95263e-14
Fam26F	0.771977	0.0692851	0.573998	4.83165	0.989979	1.76709	4.05733	6.85344e-07	2.60517e-05
Oasl2	3.83703	1.29237	3.63151	8.11627	6.50917	4.50561	4.06613	0.000479156	0.00798002
Ddx60	1.36016	0.788991	0.982736	5.92458	4.05614	2.28573	4.06751	5.81223e-07	2.23122e-05
Sash1	1.8438	1.45176	1.9032	6.21365	4.91149	4.60166	4.10899	2.12452e-15	3.92804e-13
Cd28	0.890569	0.510832	1.83658	4.14812	3.14856	5.16008	4.19294	6.90317e-37	1.10365e-33
Sell	1.11144	0.912113	1.66472	5.69659	2.269	5.72641	4.21362	1.24504e-07	5.6211e-06
Rgl1	2.41101	2.88888	2.3741	7.3822	6.46062	5.5705	4.26425	1.321e-14	2.09961e-12
Cmpk2	2.4545	0.715283	1.60315	7.49992	4.58003	2.73517	4.27653	2.7743e-05	0.000687355
Adgre4	0.975696	0.16592	0.25826	3.95794	1.10421	3.15388	4.29248	5.43341e-18	1.38014e-15
Hgf	1.2061	1.59279	0.945324	4.15231	4.91042	4.97243	4.2931	5.57247e-30	5.22256e-27
Ms4A6C	4.30518	2.30323	3.75448	8.86361	6.74838	6.76762	4.29786	7.33477e-16	1.41384e-13
Igfbp4	2.81632	2.54986	2.73687	7.41797	5.6095	6.96227	4.30629	1.10844e-20	3.86235e-18
Abca9	2.27519	0.34165	1.10836	5.0613	3.81752	4.43312	4.36673	6.14998e-15	1.05791e-12
Nynrin	0.238591	0.147474	0.333594	2.28283	1.80239	2.2652	4.37938	7.00114e-30	6.13819e-27
C5Ar1	3.6099	2.95862	3.58917	7.88296	7.24518	7.40329	4.38176	2.60691e-36	3.93629e-33
Slc28A2	0.177343	0.487211	0.309207	3.68724	2.53013	1.6233	4.39509	3.06264e-07	1.26696e-05
Trim30C	1.25582	0.789118	1.47299	6.30182	4.13954	3.46567	4.41178	6.65592e-08	3.2772e-06
Pf4	5.86509	5.99307	7.53581	11.1258	11.0784	9.79892	4.42362	1.14978e-07	5.26978e-06
Ang	0.508529	0.196591	0.596691	3.37774	2.21606	3.2497	4.47032	7.74945e-24	3.76111e-21
Thbd	0.279294	0.297273	0.434397	2.59644	2.84881	2.63398	4.50811	3.00413e-27	2.04123e-24
Rnase4	1.9732	1.76421	2.5964	6.41221	5.83899	6.16546	4.51686	5.99564e-30	5.43185e-27
C77080	0.361004	0.453115	0.860284	3.44674	3.42838	3.23454	4.51754	1.06362e-16	2.27623e-14
Iqgap2	1.31827	1.15686	0.766008	5.66035	3.61591	4.81279	4.64332	3.00902e-16	6.10314e-14
Syngr1	0.243946	0.342477	0.49669	3.25537	3.18706	2.20248	4.65095	3.76538e-12	4.0133e-10
Tnfsf14	1.88742	1.02108	1.26614	5.92716	4.29768	5.50476	4.66329	3.93536e-48	1.52799e-44
Mrc1	5.61929	2.45102	3.83469	8.70824	8.43577	8.11285	4.6722	5.11532e-11	4.42768e-09
Fabp4	1.90238	1.05411	1.7122	6.46571	5.26871	4.90239	4.71281	1.24974e-20	4.29957e-18
Dhrs3	2.13502	1.93545	1.95974	6.90249	5.5459	6.26054	4.73325	1.78459e-33	2.10731e-30
Ednrb	0.126147	0.275893	1.36689	3.39139	2.15126	4.38647	4.78447	1.60933e-09	1.10176e-07
Cd4	0.632028	0.0488203	0.124983	5.75943	0.983174	0.583055	4.81913	8.5786e-07	3.19095e-05
Sepp1	5.19463	3.61613	4.47271	10.5748	7.76922	8.86092	4.82251	2.18057e-25	1.13972e-22
S1Pr1	0.488088	0.593582	0.0863306	3.20731	3.05251	2.66021	4.84533	1.00922e-16	2.17695e-14
Ifit1	2.89913	0.47819	1.87347	8.08672	5.26095	3.14376	4.86278	5.90153e-05	0.00132451
Gdf3	0.0756646	0.0181662	1.27235	1.64261	1.73849	3.2262	4.91103	3.52365e-06	0.000109201
Ms4A7	3.001	3.33425	3.8657	9.44709	7.56346	7.3725	4.92595	4.88228e-10	3.60585e-08
Ifit3B	0.695841	0.127622	0.226502	5.73884	2.49997	0.711996	4.96014	7.85246e-06	0.000223478
Dio2	0.0754715	0.208478	0.160554	2.63428	2.76587	0.848543	4.99981	7.30581e-08	3.55851e-06
Cck	0.114679	0.255544	0.064054	0.415443	2.89598	3.09347	5.03155	5.17958e-09	3.24063e-07
Cp	0.205887	0.0821884	0.224318	4.70399	0.261223	2.96768	5.07023	4.69138e-05	0.00107874
Rtp4	3.07494	0.52544	2.15051	7.68115	6.55419	4.36137	5.09131	8.34695e-06	0.000235905
Ms4A14	0.200032	0.224964	0.239109	4.16001	2.30847	1.7772	5.10342	1.41992e-10	1.16945e-08
Ifit1Bl1	1.60481	0.167572	0.422763	8.14617	2.84448	1.22554	5.21034	2.46323e-05	0.000617602
Oas2	0.562707	0.287089	0.24509	4.63868	3.75256	1.81467	5.24429	9.80428e-18	2.42246e-15
Cxcl10	2.73117	0.39384	0.928933	8.87666	4.23539	3.00506	5.25652	4.37717e-09	2.75387e-07
Ifit2	2.8182	0.891275	2.13552	9.54551	5.75542	3.53633	5.26733	7.9631e-05	0.00171633
Npy	0.208612	0.66278	0.295681	3.10846	4.95641	2.47986	5.38386	5.57069e-22	2.10286e-19
Rsad2	2.40803	0.535526	1.62229	8.93008	5.19715	3.21137	5.44318	1.70255e-05	0.000444084
Mmp13	3.03327	3.1227	2.94845	8.27984	10.4284	5.72977	5.47038	2.4666e-07	1.05243e-05
Ccl2	4.85459	5.53215	3.60288	10.0987	10.7373	9.04999	5.48048	2.34134e-61	1.59089e-57
Saa3	6.54747	2.23387	3.30764	12.7355	5.6763	9.16772	5.4855	4.41596e-15	7.74331e-13
Ms4A6B	2.02709	1.05059	1.17217	8.72285	5.58669	4.67749	5.72124	3.3354e-14	4.92712e-12
Irf7	3.52849	1.02108	2.65979	10.4756	6.88098	4.40061	5.77422	3.26715e-05	0.000793546
Maf	2.73888	1.42143	2.09719	8.67481	6.72474	6.68748	5.81768	6.28251e-33	6.56739e-30
Gbp6	0.359024	0.0352034	0.307814	5.08079	1.9177	1.74772	5.82227	5.09455e-09	3.1978e-07
Cnrip1	0.127221	0.0490849	0.165176	4.11211	2.07119	1.40501	6.0012	1.47536e-10	1.20779e-08
Ifit3	1.89715	0.163227	0.739251	8.07339	4.83618	2.29898	6.03351	2.96704e-06	9.36598e-05
Ifi213	0.326521	0.0143359	0.128154	5.12377	2.48718	0.553166	6.31705	1.51422e-05	0.00040269
Fcgr4	0.843164	0.871291	0.783669	8.62501	3.84931	5.62846	6.35529	3.14948e-08	1.68172e-06
Tmem26	0.0634597	0.137537	0.0438282	2.49987	3.71574	0.764821	6.37021	4.1126e-26	2.32867e-23
Stab1	2.98923	0.939286	0.465961	7.51743	6.58613	6.28795	6.48316	2.21422e-20	7.33905e-18
Igf1	0.461843	1.20731	0.340958	4.32702	6.8149	5.72051	6.66001	8.45012e-41	1.91388e-37
Ifi208	0.250863	0.0128792	0.0875071	5.83256	2.11567	0.526849	6.8326	2.4638e-06	7.92468e-05
Ccl12	2.9183	0.920377	0.491779	9.02435	6.98624	5.91702	6.91608	3.05045e-79	8.2908e-75
Ccl8	4.19472	1.69446	0.165786	12.0213	7.56691	3.18673	7.15641	9.1818e-30	7.7985e-27
Siglec1	1.46132	0.0703952	0.0820125	8.24888	3.03966	3.18004	7.41164	1.46633e-70	1.99267e-66
Cbr2	0.959233	0.475643	0.0001	6.63785	5.39331	4.96152	7.53387	1.23837e-28	9.09664e-26
Mmp27	0.1634	0.194735	0.0532855	4.98353	3.97796	3.29884	7.55044	1.71652e-46	5.83166e-43
Folr2	0.681085	0.259134	0.0410124	6.79202	5.04059	2.22745	7.57643	2.03863e-60	1.10816e-56
Ccl7	3.24727	1.77495	0.890758	10.0006	9.40585	7.51934	7.69477	1.15876e-69	1.0498e-65
Ighg1	0.0001	1.3587	0.0001	3.5466	2.8524	1.92691	7.84216	0.00169169	0.0225938
Arg1	3.18301	0.979493	0.349102	9.88444	5.86691	10.1656	7.97704	1.03805e-08	6.01561e-07
Apoe	4.97761	2.08044	1.55529	12.8095	8.78637	10.2357	8.19019	5.77527e-38	1.12119e-34
Retnla	1.1892	0.180661	0.333506	7.80164	3.88399	8.09219	8.24542	5.67909e-34	8.12379e-31
Iigp1	0.218138	0.0001	0.0424947	7.54795	1.88927	1.25446	8.79557	7.83608e-14	1.12093e-11
