# Supplementary material for: Tetramerization of STAT5 regulates monocyte differentiation and the dextran sulfate sodium-induced colitis in mice
Source: Front Immunol. 2023 Apr 20;14:1117828. doi: 10.3389/fimmu.2023.1117828 (PMC10157487; doi:10.3389/fimmu.2023.1117828)
Supplement: Supplementary file 11 [file Table_3.xls]

## Sheet: Table S3
Table S3. A list of differentially expressed genes in WT and DKI MDCs 6 days following GM-CSF stimulation
	RPKM (Log2)
Gene Symbol	WT 1	WT 2	WT 3	DKI 1	DKI 2	DKI 3	Log2 FC	P-Value	FDR
Ramp2	0.755634	2.39872	3.38298	0.0001	0.0001	0.0001	-10.1382	2.09132e-18	5.92082e-16
Syt9	3.6802	3.32223	2.17177	0.0001	0.93625	0.0001	-9.09349	0.000265945	0.00453112
Cd300E	6.15318	5.16416	2.66418	0.0954127	0.366688	0.0001	-8.42222	4.29382e-22	1.85241e-19
Rasl12	2.66052	2.14734	2.21617	0.0246562	0.0470144	0.0001	-7.74805	1.73492e-29	1.47354e-26
Itgae	5.0731	5.61561	4.50986	0.223408	1.70209	0.0537811	-6.91952	1.78799e-10	1.45496e-08
Lta	3.87993	4.59725	3.90191	0.132674	0.152206	0.248619	-6.81786	4.71709e-38	7.12255e-35
Ccl17	11.8171	10.8706	12.5702	6.44911	3.92713	4.68539	-6.65556	1.5417e-23	7.102e-21
Cd209C	4.18032	3.36258	1.82213	0.0001	1.05306	0.02674	-6.51918	0.00010364	0.00204085
Lepr	3.31757	1.62708	2.29387	0.0775872	0.0813715	0.0615918	-6.16071	5.852e-28	4.11098e-25
Fst	3.19685	3.92514	2.39354	0.192161	0.121426	0.136143	-6.04704	1.90294e-26	1.10043e-23
Hsd11B2	6.22456	3.46286	3.55733	0.238858	1.39824	0.170006	-5.84702	1.21545e-05	0.000327727
Septin4	3.63928	4.69159	5.5218	0.631627	0.322783	0.545168	-5.73133	2.8882e-19	9.05163e-17
Mycl	5.12024	4.13182	5.35968	0.768504	0.582945	0.738516	-5.36686	6.87671e-63	3.73804e-59
Adra2A	5.67487	2.52321	5.13948	0.765973	0.121323	1.21571	-5.35484	9.70419e-33	9.09484e-30
Il2Ra	8.01009	7.2138	7.51088	2.19459	2.40307	2.53165	-5.35123	2.19049e-46	4.96128e-43
Car4	3.41598	5.30963	5.3266	0.842914	0.578191	0.637501	-5.22819	3.23322e-13	4.30763e-11
Klk15	1.7458	1.90303	3.74797	0.177062	0.0936668	0.203044	-5.19567	5.4307e-14	8.53185e-12
Kcp	4.26277	3.27943	4.58637	0.568979	0.262228	0.717461	-5.1182	9.15254e-66	1.24378e-61
Dmrta2	2.05044	1.65879	3.64515	0.239709	0.0853579	0.210285	-4.99819	4.4106e-18	1.21087e-15
Cyp26B1	1.72194	4.84314	1.24859	1.05015	0.264155	0.0256563	-4.98585	0.000674496	0.00982956
Hepacam2	6.45032	5.83617	6.50302	0.987244	2.36448	1.76689	-4.98556	9.71375e-16	1.95563e-13
Fndc5	6.46707	4.68096	4.93298	1.57083	0.822473	0.988206	-4.9834	3.69475e-63	2.51049e-59
Scn4B	2.81299	2.20161	2.5991	0.436102	0.0598329	0.201415	-4.9342	4.44645e-17	1.06009e-14
Epcam	3.4354	5.62737	3.64286	0.0683431	5.07126	0.241586	-4.93305	0.00229926	0.0272295
Aoc1	2.98535	1.54192	2.12265	0.231069	0.075273	0.164337	-4.92362	2.10751e-26	1.19333e-23
Mfsd2A	3.32512	3.37674	2.68965	0.354523	1.31589	0.019346	-4.87685	1.09441e-05	0.000300151
Mucl1	6.89669	3.32246	5.65835	1.63297	0.919817	0.921095	-4.87024	5.61941e-14	8.77759e-12
Dscam	4.66228	3.42423	2.13892	0.300296	2.11333	0.0865886	-4.74907	7.45184e-05	0.00155317
Nanos1	4.99624	4.04738	3.66071	0.492366	2.38096	0.243592	-4.72879	9.41647e-06	0.000263846
6430571L13Rik	2.09055	1.97099	2.46734	0.0912233	0.252048	0.154806	-4.72696	4.00368e-17	9.62974e-15
Enah	5.56816	4.98705	4.83058	1.49374	1.31178	0.725594	-4.65348	3.81984e-47	9.43813e-44
Akap5	2.20697	2.07217	2.03149	0.11066	0.334328	0.102369	-4.64565	6.89988e-17	1.59377e-14
Klk1B1	5.43512	4.96902	5.15496	0.436457	0.976204	3.00936	-4.56855	6.67146e-06	0.000194762
Cd209A	8.47382	6.01185	6.02122	1.47078	3.79901	1.93463	-4.56353	4.00918e-05	0.000911083
Pou4F1	2.08437	2.37773	4.40454	0.243592	0.191156	0.692164	-4.55941	4.14337e-33	4.02188e-30
Icos	2.13436	2.25888	3.50256	0.243867	0.36906	0.191713	-4.49951	6.5608e-13	8.33252e-11
Cldn1	6.7274	7.88153	6.48936	1.75771	6.83019	1.02413	-4.44521	0.000323424	0.00534367
Mall	2.49819	1.29654	3.5584	0.183229	0.160074	0.466685	-4.38737	1.81401e-18	5.18977e-16
Socs2	7.47723	6.84889	7.60915	3.44693	2.08069	3.50382	-4.35674	3.43952e-34	3.73931e-31
Bpifc	2.71943	2.00046	1.61233	0.137685	0.2206	0.231189	-4.30543	2.66965e-12	3.06154e-10
Klk1B9	5.64901	4.88441	5.73965	1.17786	1.85683	1.73313	-4.23784	6.29007e-19	1.87866e-16
Hs3St3B1	4.0293	4.49243	4.12877	0.64658	1.75795	0.538406	-4.22511	2.31737e-17	5.82216e-15
Fam89A	2.91913	3.03084	3.55779	0.490567	0.280332	0.691715	-4.21755	3.87711e-19	1.184e-16
Ccl22	10.9182	10.4439	11.5142	7.27762	5.85678	6.75071	-4.19951	2.98157e-29	2.45564e-26
Tnfrsf9	9.08712	7.90769	9.2819	4.0582	4.04731	5.47562	-4.14371	1.33681e-25	7.26664e-23
Esyt3	3.74934	2.56719	2.16555	0.315696	0.424925	0.4024	-4.13828	6.94271e-13	8.6782e-11
Scn2B	2.2658	1.92511	3.50053	0.448712	0.210868	0.340321	-4.11523	3.96565e-16	8.29095e-14
Tcea3	5.2795	5.32851	4.94237	0.869792	3.69857	0.856719	-4.08737	7.82679e-06	0.000223685
Strip2	4.17798	3.75757	4.51444	0.886833	0.613414	1.38922	-4.05952	1.73998e-36	2.36454e-33
Prkcq	2.50045	1.87631	1.85291	0.466538	0.0972038	0.232008	-4.03249	1.39595e-14	2.44778e-12
Syt7	2.19724	3.15439	3.65192	1.17412	0.351661	0.271938	-4.02765	3.91141e-05	0.000893347
Aqp3	5.0774	4.89586	4.2959	0.69867	3.2531	0.72729	-4.02116	7.28446e-06	0.000209507
Clec2L	2.88368	2.62824	2.57209	0.481281	0.479924	0.216363	-4.01455	1.5474e-16	3.44727e-14
Cacnb3	6.45217	6.61121	6.95	2.95855	2.09413	3.26473	-3.97534	2.12422e-25	1.11027e-22
Cyb561	3.12768	3.29028	3.2668	0.0757064	1.28696	0.89854	-3.91606	3.79764e-05	0.000871022
Nrep	3.82016	2.73808	4.23448	0.638103	0.58481	1.02482	-3.90354	1.47083e-25	7.8384e-23
Plet1	9.22507	9.58806	8.83345	5.59359	8.05869	1.86586	-3.88199	0.00107649	0.0146289
Slc22A23	4.1823	3.49322	4.8554	1.00836	0.50833	1.87266	-3.86587	4.60592e-26	2.55478e-23
Tspan33	3.749	3.29939	3.98533	0.748117	0.918208	0.73438	-3.83799	1.96225e-21	7.84294e-19
Nudt17	4.83874	3.90238	5.16782	1.5511	0.956805	1.60232	-3.79261	6.03126e-34	6.30476e-31
Gimap5	2.19826	3.51754	2.44285	0.598283	0.953577	0.103546	-3.74994	4.71356e-08	2.41717e-06
Ffar4	3.69391	3.5214	3.38372	0.540023	1.12278	0.734407	-3.71389	3.01248e-15	5.64664e-13
Klk1B27	2.39062	1.39193	3.02396	0.104256	0.365562	0.572904	-3.70897	4.47392e-07	1.84591e-05
Sema7A	5.38238	5.26856	6.49941	2.43028	1.78974	2.38066	-3.70434	2.06617e-27	1.33706e-24
Mab21L3	3.31218	2.54206	2.68088	0.659916	0.466623	0.449374	-3.67964	1.29952e-27	8.61455e-25
Adcy6	4.68243	4.68491	5.46093	1.55941	1.24889	2.16239	-3.66831	2.79269e-39	4.46485e-36
Ccr7	8.83571	8.21394	9.68898	5.126	4.12886	6.16879	-3.66695	1.84673e-34	2.18228e-31
S1Pr3	2.9035	3.43239	4.25825	0.652197	0.753609	1.04483	-3.66674	8.22913e-34	8.28369e-31
Cacng8	3.57968	3.0719	3.67812	0.744433	1.24762	0.461409	-3.62853	4.1035e-09	2.6304e-07
Ikzf4	3.80954	3.84485	4.36116	0.706821	1.15338	1.4171	-3.62296	6.89853e-27	4.36035e-24
Cx3Cl1	4.89324	4.03174	5.22188	2.10168	0.731543	1.95803	-3.60631	3.98173e-20	1.40545e-17
Fscn1	8.52624	7.44082	8.56284	4.74848	3.82831	4.91354	-3.59459	8.88101e-44	1.85675e-40
Ccl5	9.99569	10.2372	11.1588	9.07811	4.39853	7.09147	-3.57962	0.000905349	0.0126642
Akr1C18	1.39724	3.21513	3.15244	0.295413	0.783889	0.373914	-3.57593	1.1307e-10	9.66391e-09
Nr4A3	7.15675	5.57786	7.85094	3.43819	3.1958	3.46917	-3.4845	5.9515e-14	9.2432e-12
Sod3	3.88152	2.58212	1.9899	1.5381	0.278746	0.310602	-3.47607	4.00847e-12	4.37535e-10
Cxxc5	4.68547	2.94175	4.1858	1.12866	0.902059	1.30003	-3.47567	9.957e-18	2.62739e-15
Stk39	4.59448	3.48443	5.20636	2.91638	0.67807	1.17854	-3.46634	4.77796e-07	1.95278e-05
Klrg2	2.85794	2.82429	2.26512	0.479054	0.772036	0.354544	-3.45109	6.91949e-17	1.59377e-14
Adora2A	3.92389	3.64783	4.78072	1.16002	0.789389	1.87043	-3.44792	1.88554e-26	1.10043e-23
Smco3	3.78225	3.57511	2.79492	0.648659	2.3211	0.293167	-3.43859	1.82492e-05	0.000469693
Serpina3G	5.15057	4.8021	6.2981	3.56804	1.69994	1.49736	-3.40887	1.52357e-05	0.000401447
Slamf1	3.09402	3.40599	4.85703	0.821864	1.88325	0.650477	-3.38545	2.06427e-05	0.000522879
Efna2	2.53977	2.00591	3.14711	0.321862	0.469842	0.781211	-3.38211	5.29705e-14	8.37027e-12
Stbd1	3.43369	2.04708	3.29076	0.571702	0.445321	0.981979	-3.37577	4.82654e-14	7.71649e-12
Igflr1	5.27749	5.1362	4.1713	1.43924	3.2204	1.01659	-3.37366	1.27423e-08	7.43183e-07
Pacsin1	3.18208	2.52565	3.98939	1.69161	0.405298	0.643284	-3.3568	4.00579e-07	1.67498e-05
Stard10	3.39167	3.55941	4.67776	1.41514	0.577396	1.58572	-3.35459	9.13294e-11	7.93049e-09
Mreg	5.70979	5.47802	6.84117	2.24018	2.45488	3.56922	-3.33182	1.33684e-37	1.91231e-34
Mmp23	3.21898	2.33922	3.45904	1.14201	0.280429	0.900216	-3.31365	3.14499e-12	3.5176e-10
Hemk1	4.77296	4.64389	5.0388	1.76414	1.80257	1.84561	-3.29867	1.26214e-34	1.55926e-31
Pla1A	2.12404	2.04905	3.10943	0.669154	0.419715	0.402763	-3.26127	5.17168e-09	3.20916e-07
Gimap1	4.21167	4.62686	4.3366	1.76993	2.5154	0.584148	-3.26048	8.82019e-07	3.3111e-05
Slc27A3	5.8003	4.6749	5.42236	2.238	2.21884	2.16006	-3.25768	9.27335e-23	4.20068e-20
Ramp3	5.22674	5.00665	6.07673	2.83446	1.31643	3.05504	-3.21016	4.25997e-12	4.63127e-10
Srms	2.24733	1.38876	3.35893	0.407873	0.276673	0.834064	-3.20124	3.31016e-16	7.02866e-14
Tmtc2	3.69155	3.20523	4.62053	1.02329	1.40308	1.21983	-3.18759	2.57614e-13	3.53621e-11
Aldh1A2	5.86826	5.32517	7.53235	5.36881	0.930369	3.89562	-3.17479	0.00268621	0.030949
Kmo	6.34513	6.12353	5.75838	3.72867	4.72948	0.730551	-3.16332	0.00148361	0.0190382
Arhgef40	4.44165	4.24937	4.27171	1.30367	2.70861	0.930714	-3.16324	1.19016e-07	5.55797e-06
Stap2	3.03863	2.83715	3.45946	0.850027	0.880708	0.729412	-3.16264	3.69832e-14	5.94773e-12
Ttc39A	2.25621	2.18728	2.64559	0.480227	0.578191	0.45049	-3.15725	5.16565e-14	8.21036e-12
Nmb	4.54743	4.06016	5.15517	1.43785	3.06167	1.05072	-3.15576	0.00023703	0.00410309
Hbb-B1	1.21668	1.43905	3.73276	0.456501	0.363653	0.299613	-3.14889	0.00061808	0.00911987
Rpl3L	2.24646	2.16196	3.22114	0.298173	0.811754	0.69233	-3.14281	9.221e-09	5.46008e-07
Pnkd	4.62496	3.85573	4.80798	1.86124	1.5047	1.54323	-3.13619	1.27005e-24	6.39235e-22
Prrg4	1.65956	2.40942	3.02466	0.553669	0.589195	0.383601	-3.12111	6.90131e-08	3.46071e-06
Ceacam15	5.11076	4.24273	5.72677	2.04763	1.06159	3.47706	-3.11045	5.31439e-12	5.70909e-10
Arc	4.20084	3.71212	4.31614	1.49473	0.967827	1.83995	-3.10899	5.6746e-22	2.40984e-19
Kynu	5.35685	4.40746	5.74023	2.22199	3.28958	1.37641	-3.105	9.08479e-05	0.00183036
Fnbp1L	5.0412	4.56519	5.72576	1.76722	2.50932	2.29513	-3.10171	7.58718e-15	1.36564e-12
Stat4	5.71096	4.90729	6.38516	2.90211	1.49717	3.68939	-3.0987	8.53113e-18	2.27321e-15
Pdcd1	2.82507	2.05715	2.82986	1.10795	0.399224	0.442879	-3.08936	7.74557e-10	5.4538e-08
Gprc5C	4.56843	3.68528	3.38093	0.982554	2.12353	0.960618	-3.07326	2.15906e-07	9.46467e-06
Trp53I11	6.43295	6.43729	5.7548	3.07915	4.80678	1.80128	-3.06769	2.36359e-07	1.03114e-05
Pdzk1Ip1	2.29981	3.08895	3.59208	0.437013	1.45847	0.713501	-3.04704	5.8914e-08	2.98736e-06
Rabgap1L	4.721	4.55769	5.60153	1.66336	2.12442	2.61662	-3.01861	9.9197e-27	6.12745e-24
P2Rx5	4.81862	5.43574	4.65679	1.57447	4.36723	1.09521	-3.00625	4.43722e-05	0.000991769
Clu	4.40295	2.60601	4.04695	1.6486	0.437742	1.94869	-2.98987	2.00899e-12	2.35355e-10
Lpcat4	4.51501	5.14499	5.29495	1.99082	3.26269	1.40907	-2.96381	8.98033e-08	4.343e-06
Npr1	4.23932	3.75073	4.79105	2.02219	1.03777	1.98423	-2.94132	1.66885e-19	5.46477e-17
Tarm1	7.89234	7.58523	7.91426	4.02691	5.08959	5.20881	-2.91539	2.26769e-14	3.73537e-12
2900026A02Rik	4.01059	4.13024	2.94894	0.985915	3.11385	0.526555	-2.89691	2.65135e-05	0.000646295
D630039A03Rik	2.80338	2.35771	4.486	0.923281	0.866448	1.19968	-2.88513	1.59976e-10	1.31757e-08
Rtn4Rl2	0.947013	3.18509	2.08511	0.396454	0.905124	0.214354	-2.88336	1.65976e-05	0.000432095
Cd83	7.31096	6.79903	8.14006	4.67935	3.60981	5.18191	-2.84069	5.42184e-25	2.78038e-22
Net1	6.10973	5.59901	6.6807	2.84911	3.35273	3.65099	-2.83588	2.31352e-19	7.39755e-17
Spsb1	3.55338	2.80728	3.60516	1.2265	0.930683	1.18093	-2.80709	2.84532e-20	1.03111e-17
Avil	4.09869	4.99196	4.42236	0.720239	2.57343	2.92617	-2.77978	2.21545e-05	0.000556024
Tnfsf4	3.84913	4.98181	5.80941	2.80701	2.49458	1.46448	-2.77156	0.000443251	0.00691965
Slc25A29	2.26251	1.89359	2.63157	0.560255	0.378767	0.89003	-2.76114	2.84546e-11	2.73274e-09
Klrb1F	4.43178	3.61302	2.39361	1.65232	1.83438	0.508856	-2.73792	1.78539e-11	1.75816e-09
Aa467197	8.28972	7.77293	9.3774	5.90612	4.16516	6.80034	-2.73375	1.82233e-13	2.6068e-11
Crispld2	3.26642	2.73362	2.06208	1.31245	0.441789	0.762303	-2.73213	3.03158e-08	1.59991e-06
Fah	2.43294	2.43513	3.41828	0.741548	0.788909	0.975324	-2.73157	5.95784e-12	6.29589e-10
Tnfaip8L3	5.89321	5.93661	4.48591	1.59422	4.63425	2.22882	-2.7065	0.000222769	0.00391379
Klk1B11	9.12853	7.24679	9.20383	4.45868	5.2287	7.2456	-2.7062	4.34821e-05	0.000975486
Kcna3	4.48773	4.67423	4.22554	1.53309	2.78385	1.67234	-2.70232	3.41309e-12	3.75564e-10
Cdkn2B	2.11234	1.94196	3.2889	0.819323	0.330752	1.05554	-2.69504	2.23996e-08	1.22495e-06
Plek2	1.87659	1.72136	2.85175	0.379032	0.932798	0.456905	-2.68513	7.9939e-05	0.00164347
Hr	6.09354	5.25897	4.74746	2.46063	4.48963	1.65301	-2.67912	0.000163824	0.00301667
Olr1	4.4503	5.21406	5.20919	2.12024	2.55845	2.528	-2.66509	3.0044e-28	2.26824e-25
Mylk	3.33403	2.54534	3.09172	0.507904	1.49825	1.12446	-2.66054	3.44779e-05	0.000806264
Ocstamp	4.12903	4.9522	5.37841	2.42566	3.53944	0.970921	-2.64535	0.00176895	0.0219036
Mmp25	6.44753	4.97211	5.12528	3.52085	2.30565	2.92016	-2.63648	4.24762e-21	1.64923e-18
Ppm1J	2.3274	4.11888	3.82442	0.794851	2.82303	0.620335	-2.62844	0.000154627	0.00287761
Zfp296	3.07317	2.93583	3.78007	1.01607	1.63732	0.930851	-2.61568	9.00203e-07	3.37006e-05
Hook1	2.303	2.67614	3.16696	0.653317	1.64753	0.521984	-2.60959	2.96659e-05	0.000711013
Spib	3.70303	1.45796	3.21346	1.68256	0.127064	1.66796	-2.60783	2.19212e-06	7.44744e-05
Bdh1	3.07781	3.00531	3.72893	0.969844	1.98578	0.80363	-2.60325	2.20249e-05	0.000553761
Grasp	2.75435	2.79092	3.23728	0.8558	1.00393	1.13135	-2.58367	6.44745e-14	9.95654e-12
Irf4	6.76059	6.84437	7.48212	3.6046	5.12882	4.38721	-2.58069	1.18352e-10	1.00208e-08
Slc4A8	2.6665	1.82363	2.34592	0.619415	0.425964	1.02941	-2.57513	2.9415e-11	2.80516e-09
Bcl2L14	2.56826	1.55623	3.10239	0.914211	0.416722	0.89448	-2.57256	2.48862e-11	2.40706e-09
Rab44	3.75092	3.66853	3.5105	1.33584	1.78562	1.26759	-2.57242	1.62476e-17	4.20566e-15
Scin	3.96526	4.64542	5.41467	2.16496	2.47389	2.06314	-2.57039	3.05657e-10	2.32702e-08
Cgref1	1.34832	2.39766	2.45079	0.406121	0.915249	0.430123	-2.56975	1.00578e-06	3.71918e-05
Klrb1B	6.22604	4.73708	2.89455	2.08229	3.99213	0.926931	-2.56726	0.000876603	0.0123383
Zfp366	4.81511	4.42021	4.17813	1.56898	3.55604	1.43693	-2.56663	7.84334e-05	0.00161864
Cytip	7.23241	7.05647	7.98169	4.3277	5.10091	4.86661	-2.55858	2.8491e-14	4.63687e-12
Tspan13	4.1642	4.01137	5.00176	2.34115	1.52578	2.2497	-2.55511	2.70631e-13	3.65944e-11
Car2	5.80051	5.25641	6.7444	3.66825	3.17064	3.21154	-2.55109	7.55493e-11	6.62373e-09
Tspan2	3.72965	3.8877	3.72654	1.41322	3.33153	0.607183	-2.54862	0.00157382	0.0199882
H2-Ob	5.99629	5.49789	5.70953	1.88941	5.0341	2.92399	-2.54598	0.00232163	0.0274227
Alpk2	1.6637	2.69892	2.45023	0.650096	1.21774	0.318603	-2.53162	5.14594e-06	0.000157502
Gnb4	5.43924	4.82025	5.73028	2.69334	2.90395	2.92304	-2.52123	2.45956e-17	6.07712e-15
Cystm1	2.58394	3.72381	4.78326	1.39073	1.67673	1.50848	-2.50331	1.07724e-05	0.000296939
Suox	5.06657	5.00949	5.3303	2.46085	3.02436	2.58335	-2.50085	5.49122e-18	1.49246e-15
Psd	2.45744	2.31359	2.67317	1.02333	0.859976	0.545311	-2.4875	7.06957e-09	4.28893e-07
Vdr	5.51587	5.30228	6.47529	3.34549	3.47196	2.97953	-2.47214	2.70196e-09	1.80434e-07
Tcf7	3.15257	2.2935	2.99662	1.20706	0.754658	1.03257	-2.46173	2.62249e-13	3.56764e-11
Mical2	4.94043	4.46656	4.10075	1.80434	3.21314	1.68824	-2.45481	6.11602e-07	2.42314e-05
Hcar2	6.68332	6.59748	5.61306	3.92641	4.79237	2.72762	-2.44255	1.97533e-13	2.78173e-11
Il18R1	3.85426	3.06527	3.60383	0.870594	2.00274	1.58793	-2.4293	3.4738e-05	0.000809036
Ffar2	4.47237	4.20785	3.10588	1.52821	3.13305	0.94885	-2.42594	7.60183e-06	0.000217714
Lad1	2.89314	1.30522	3.44225	0.984694	0.638672	0.887334	-2.41524	2.78215e-06	9.23273e-05
Rogdi	7.35598	6.61823	7.13229	4.31725	5.13496	4.1747	-2.40677	3.80585e-09	2.46871e-07
Izumo4	3.33345	3.30941	4.12477	1.11829	2.08807	1.42975	-2.40645	2.50984e-06	8.4216e-05
Cnn3	1.68337	1.73358	3.53447	1.26047	0.343457	0.854201	-2.38272	0.00128762	0.016931
Flrt3	6.01894	4.69838	5.66609	3.09311	3.05393	3.08655	-2.38201	2.63768e-12	3.03769e-10
Ccdc102A	3.70133	2.96027	3.29529	1.5678	2.02519	0.679811	-2.38128	7.28371e-05	0.00152273
Uchl1	4.70969	5.75041	4.97055	2.20098	4.7094	1.7409	-2.38016	3.27921e-05	0.000772319
Sall2	3.41451	3.39076	1.58176	1.01198	1.99037	0.394057	-2.37354	6.89486e-09	4.19229e-07
Aff3	2.74561	2.69674	1.92925	0.805394	2.39755	0.212502	-2.366	0.00307077	0.0345021
Sh3Bp4	4.90095	3.92148	5.30408	2.64298	2.2019	2.45297	-2.36383	1.77098e-14	2.98966e-12
Cish	7.56792	7.25159	7.54541	4.85327	5.35861	4.74423	-2.36017	2.66107e-15	5.02259e-13
Traf4	2.12258	3.45028	1.83303	0.560277	2.31783	0.298608	-2.35795	8.29212e-06	0.000234579
Dgka	4.99392	5.22634	6.38091	3.08468	3.22349	3.17564	-2.35551	3.20885e-11	3.02824e-09
Bmf	5.05562	5.03827	6.00283	2.96528	3.06507	3.00943	-2.35454	2.00731e-14	3.32663e-12
H1Fx	4.47295	3.94148	4.05431	1.46202	2.61842	1.93702	-2.34736	4.6515e-06	0.000145314
Map3K14	5.17835	4.93448	5.93298	2.74807	3.20353	3.11959	-2.3306	2.72082e-14	4.45477e-12
Nedd4	6.49933	5.58287	5.74808	3.28139	4.78863	2.79862	-2.3281	8.0632e-05	0.00165521
Bmyc	6.09165	5.04162	6.58526	3.33343	3.53746	3.76673	-2.31869	7.40527e-10	5.24135e-08
Rcn3	2.59821	2.33779	2.3288	2.03286	0.770343	0.261705	-2.3175	0.00358017	0.0389377
Serpinb6B	5.66582	5.08421	5.72911	3.51789	2.88704	3.09637	-2.31641	8.90652e-20	3.06418e-17
Il12Rb2	5.31762	4.11034	5.66611	2.48446	3.14062	2.70251	-2.31034	6.03584e-06	0.000179288
Kit	2.98183	2.01692	3.11044	1.60822	0.546032	1.04606	-2.28673	4.38494e-10	3.2406e-08
Tacstd2	1.65763	2.52762	1.9713	0.481567	0.904486	0.638669	-2.27686	1.74148e-08	9.79951e-07
Tmem123	9.82439	9.03764	10.4651	7.17661	7.21147	7.74046	-2.2587	2.28199e-13	3.18063e-11
Ciita	7.25205	6.73609	6.36027	3.91704	6.40867	3.2556	-2.25682	0.00163719	0.0206197
Jak2	8.54881	8.1671	9.04748	5.7525	6.62839	6.22966	-2.25645	7.58957e-10	5.35784e-08
Igsf9	2.0894	1.80261	2.66819	0.729438	0.800777	0.682742	-2.2458	5.3852e-08	2.73578e-06
Grap2	4.1611	3.42731	2.06736	1.3379	3.0076	0.450229	-2.24369	0.00131972	0.0172861
Spns3	2.51445	1.85789	1.89683	1.21249	0.708545	0.326745	-2.23878	7.04154e-06	0.000204032
Dcstamp	6.34048	6.7253	6.27683	3.96605	5.40199	3.07411	-2.23804	3.89525e-07	1.63378e-05
Gpr55	4.08507	4.32038	4.99053	3.28455	1.77927	2.09182	-2.23659	8.2161e-05	0.00167899
Siglecg	2.69275	2.04013	2.87115	1.27514	1.03015	0.562577	-2.23521	3.90667e-05	0.000893014
Fahd2A	4.87976	3.92867	3.86849	2.10828	2.30172	1.98882	-2.23032	7.64579e-09	4.58731e-07
Nckap1	3.94922	4.62052	4.52549	1.41177	3.50973	2.05519	-2.22645	1.4656e-06	5.1598e-05
Mapk13	4.13555	4.35854	4.53331	2.79127	3.16036	0.906306	-2.2228	0.00349641	0.0382565
Eno3	4.0885	4.16526	5.81448	2.50251	1.97676	3.16186	-2.22255	1.81603e-11	1.78187e-09
Spint2	6.08765	5.7921	6.57711	3.49283	4.66789	3.48675	-2.21914	1.73049e-06	6.03762e-05
Tnfrsf18	4.60805	4.5675	5.45199	2.52584	3.34166	2.24171	-2.21854	9.55852e-06	0.00026755
Ly75	4.74037	4.86087	6.23473	2.109	3.71226	3.48177	-2.20769	3.83823e-07	1.61735e-05
Mtmr4	6.60783	6.18618	7.10902	4.22844	5.06038	3.75768	-2.20314	8.29429e-06	0.000234579
Dusp5	5.21829	4.7555	5.97405	4.13014	2.05355	3.26744	-2.20146	6.49579e-06	0.000190247
Pcx	2.20146	2.35963	2.5307	1.18756	1.24002	0.345474	-2.20015	0.000603228	0.00892495
Ptx3	4.99216	5.45957	6.03075	3.58022	2.62628	3.64717	-2.19457	2.41254e-08	1.30879e-06
Amica1	7.38198	6.73655	7.04348	5.84618	5.35684	2.97525	-2.19344	0.000723642	0.0104262
Ptpn4	3.89714	3.59905	4.29304	1.71846	2.51218	1.62899	-2.18755	6.83477e-07	2.64242e-05
H2-Oa	5.94155	4.79341	6.14267	3.07448	4.24667	3.0335	-2.18384	0.000490577	0.00749489
Cd6	3.99036	2.31952	3.5216	1.81678	1.54068	1.02036	-2.18222	2.58759e-05	0.000635304
Bcas1	2.3234	1.60887	2.28069	0.709743	0.804556	0.607512	-2.17976	1.34497e-06	4.79725e-05
9130008F23Rik	1.63456	1.76333	3.34111	0.470337	0.918731	1.04065	-2.17943	6.10663e-06	0.000180404
Best1	2.52007	2.63783	2.28428	0.713216	0.915673	1.21305	-2.17805	1.79424e-06	6.2201e-05
Klrk1	4.30486	2.71502	3.91872	2.33705	1.09522	1.83259	-2.1714	2.89289e-16	6.19102e-14
Pkib	5.27818	5.16348	6.61961	3.02052	3.52468	3.89231	-2.16884	8.70562e-13	1.06581e-10
Stxbp6	2.96592	2.42849	3.54655	1.03862	1.07607	1.67702	-2.16666	1.73309e-12	2.03912e-10
Atp2B4	1.52881	2.2782	2.73567	0.414883	1.54731	0.613189	-2.15997	6.13942e-05	0.00131178
Wnt6	3.3878	1.26771	2.133	1.58284	0.36192	0.716046	-2.15934	2.65909e-09	1.78074e-07
Ltb	5.00156	5.59971	5.5519	3.11421	4.88772	1.73195	-2.15458	0.0031847	0.0355762
Flnc	4.85446	3.77949	4.51749	1.81104	2.5883	2.60126	-2.14997	5.22043e-06	0.000159033
Mgll	4.11765	4.25938	4.96997	1.89184	1.84478	3.58784	-2.14075	1.46114e-08	8.43148e-07
St6Gal1	5.91285	4.24622	5.13244	2.70774	2.67228	3.49887	-2.13224	1.36689e-06	4.86267e-05
Tes	7.01038	6.54615	7.80026	4.70691	4.95164	5.02254	-2.11532	2.20091e-11	2.14403e-09
Cep131	3.95478	3.2861	2.73334	1.76939	1.61839	1.22176	-2.10331	1.10387e-12	1.33938e-10
E130012A19Rik	4.65967	4.43167	4.40418	2.49624	3.79282	1.36442	-2.10295	0.000745278	0.0106779
Nipsnap1	3.06724	3.06944	3.99681	1.38743	1.83095	1.50312	-2.0969	4.032e-07	1.68209e-05
Napsa	9.82319	8.84228	9.52794	6.92744	7.69326	6.90048	-2.09257	1.04006e-06	3.81889e-05
Noct	3.21977	3.01439	4.10148	1.4573	1.77837	1.65796	-2.08347	1.77249e-08	9.95343e-07
Cox2	2.31314	1.53943	2.61329	0.707157	0.572609	1.1261	-2.08123	1.28991e-05	0.000345403
Zbtb46	3.87769	3.77452	4.13953	1.78834	2.92453	1.5515	-2.03529	3.05539e-05	0.000728443
Glipr2	7.73701	6.89123	8.95771	5.58479	5.37184	6.15291	-2.03096	6.58644e-10	4.6985e-08
Slc1A4	2.99139	2.9914	3.57948	0.956798	1.9411	1.63782	-2.02994	6.71555e-07	2.60894e-05
Trim7	3.12098	2.84578	3.39608	0.88969	1.95267	1.55864	-2.02367	9.91826e-05	0.00197197
Cd80	5.818	5.86642	6.67897	4.12064	4.2277	3.73479	-2.00862	1.97451e-08	1.09521e-06
Zfp862-Ps	3.3328	3.34245	3.30322	1.18611	2.33894	1.38539	-2.00675	8.6472e-07	3.25065e-05
Fam131A	2.76859	2.84888	2.71925	0.932544	1.9084	0.92847	-2.00281	1.21796e-05	0.000328076
Bcl2A1D	5.77576	5.77625	6.50461	4.16452	3.60567	4.0662	-2.00027	2.03441e-11	1.98897e-09
Lrrc1	1.80148	2.21965	2.58712	0.827025	0.905941	0.826314	-1.99988	2.16836e-07	9.49016e-06
Gfra2	6.1606	5.57367	6.11926	3.2578	4.67736	3.7576	-1.99952	2.23312e-05	0.000559392
Sesn3	4.23167	3.9805	4.22808	2.28419	2.93347	1.64552	-1.98489	7.14597e-06	0.000206398
H2-M2	7.27191	6.77446	6.3334	3.46191	5.6105	4.9242	-1.98224	0.00159058	0.020154
Pdcd1Lg2	7.3934	6.81696	7.56043	4.40015	4.89207	6.1888	-1.97989	1.41229e-06	5.00317e-05
Adgrg6	4.24433	3.23967	4.56886	1.85375	2.06752	2.59366	-1.96925	8.05484e-09	4.82208e-07
Dpp4	4.54751	2.79719	4.21262	2.47324	2.0958	1.56676	-1.96515	6.1581e-05	0.00131235
Rhof	4.48666	4.82658	5.12748	2.45223	3.93816	2.28763	-1.96083	4.26086e-05	0.000958658
Cbfa2T3	5.32539	4.42054	5.4748	2.76026	3.49152	3.07973	-1.96026	4.35135e-06	0.000137199
Adam19	4.88856	3.95854	5.23026	2.6126	3.56823	2.23248	-1.95053	0.00131507	0.0172501
Rel	5.65591	5.30817	6.58079	3.44681	3.96358	4.09587	-1.94562	4.65579e-10	3.41077e-08
Gatsl2	4.5651	4.02507	5.1037	3.15148	2.36886	2.48332	-1.93443	1.29385e-08	7.53007e-07
Ankrd33B	3.16449	2.77599	3.58362	2.56052	0.930624	1.37425	-1.93219	0.000188251	0.00339965
Il1F9	2.1661	6.22058	2.73024	1.97453	3.65288	0.69063	-1.93014	0.00369513	0.039996
Wdr86	3.22304	2.4896	2.6865	1.62623	2.01525	0.49001	-1.92749	0.00451741	0.04688
Cd34	4.23823	4.52529	3.91188	2.42438	2.97006	1.79454	-1.92291	2.75636e-11	2.65656e-09
Traf1	6.11477	5.6717	6.6607	4.2452	4.15566	4.06014	-1.90684	1.95908e-10	1.58e-08
Vopp1	7.00212	6.84693	8.19163	4.82601	5.19221	5.94325	-1.90621	1.9682e-13	2.78173e-11
Slc7A11	5.00878	6.19964	5.04395	2.28931	4.35367	3.83228	-1.90454	5.05487e-06	0.000155414
Crebl2	4.17226	4.49764	5.37758	2.33023	3.09421	2.97831	-1.90264	2.63068e-10	2.02941e-08
Cd69	5.34243	5.82254	6.45882	3.37689	3.47586	4.879	-1.89779	6.81982e-11	6.05738e-09
Rras2	5.04212	4.79546	6.07772	2.99601	3.27597	3.84388	-1.89599	2.99492e-13	4.02965e-11
Ptk6	2.58823	1.56371	3.67704	0.813192	0.683049	2.17013	-1.89551	1.32949e-06	4.74893e-05
Heg1	3.48244	3.13919	2.3942	1.05605	1.82008	1.43532	-1.89456	8.15612e-05	0.00167302
Cd86	7.04533	6.5682	7.52168	5.44364	5.01952	4.63114	-1.89265	2.07289e-07	9.11634e-06
Hgfac	5.28789	5.62888	5.66426	2.05834	4.1895	4.54538	-1.89199	0.000693442	0.0100674
Tbc1D10C	2.6878	2.97424	3.49946	1.76676	1.85134	0.851863	-1.88894	0.00201666	0.0244473
Scimp	7.44656	7.69168	6.87231	5.25519	6.36181	4.38028	-1.88853	2.38768e-09	1.61029e-07
Haao	4.90696	4.45108	4.89175	2.40491	3.62152	2.65778	-1.88066	5.01296e-05	0.00110232
Acat2	3.73721	5.19582	4.52089	1.97	4.65742	1.60677	-1.86823	0.00166085	0.0208597
Asb2	5.93923	4.6358	5.21436	4.89671	1.88619	3.44793	-1.86372	8.2637e-05	0.00168618
Flt1	3.04519	3.62708	3.60236	2.03942	2.34408	1.0381	-1.85971	0.00023462	0.00406939
Cdc14A	4.07019	4.10967	4.06513	1.68982	3.31214	2.062	-1.85657	3.55712e-05	0.0008235
Paqr8	2.1273	1.62357	2.67204	0.858575	0.88948	0.902546	-1.83965	3.46971e-06	0.000112399
Grk3	4.03913	3.69691	4.1059	1.97845	3.07525	1.72769	-1.82907	0.000121972	0.00233785
Hsf2	4.72064	4.73372	5.94569	2.68492	3.37857	3.78985	-1.82066	4.58045e-11	4.17145e-09
Lgalsl	2.2974	1.87899	2.35516	0.845263	1.06071	0.881671	-1.81067	2.55091e-06	8.54884e-05
Acot6	3.57316	4.1761	2.85168	1.15307	3.64956	1.25067	-1.80935	0.00174014	0.021618
Maff	4.37081	4.19572	3.95905	2.41318	3.01892	1.90479	-1.80714	1.57925e-07	7.1657e-06
Jazf1	2.73052	2.65878	3.5185	1.33041	1.93094	1.1637	-1.80649	0.00027628	0.00466108
Bcl2A1C	2.99135	2.27178	3.24506	1.69987	0.899939	1.56172	-1.80048	6.28403e-05	0.00133433
Lrrk1	5.54832	5.37895	6.01069	3.83267	4.14373	3.35356	-1.7994	5.33625e-07	2.13599e-05
Stx11	4.45907	3.63811	5.01198	3.45588	1.88172	2.57425	-1.79411	5.00836e-06	0.000154509
Cd244	4.32126	4.97515	3.93471	1.83163	4.74131	1.75509	-1.79353	0.00271536	0.0312583
Alox15	4.86214	4.5384	4.53825	2.78094	3.33165	2.52384	-1.77641	1.00584e-08	5.91728e-07
Cgnl1	5.78626	5.08011	4.67752	2.68706	4.08065	3.29005	-1.77489	0.000540547	0.00813526
H2-Dmb2	8.40293	7.68596	8.16332	5.48344	7.38609	5.77538	-1.76674	0.00219385	0.0262095
Inhba	4.17673	5.05179	3.35703	2.61749	3.26046	1.64852	-1.76614	4.47318e-10	3.28585e-08
Hip1R	2.73587	2.91118	2.56161	1.32216	2.12483	0.729305	-1.76361	0.000105354	0.00206745
Prkrir	6.47179	5.32118	6.481	4.20572	3.87266	4.65302	-1.75496	9.94859e-11	8.61124e-09
Esr1	3.90013	3.62086	3.47487	2.10367	2.13183	1.89625	-1.75452	3.38901e-12	3.7443e-10
Cnn2	7.5786	6.98809	7.96737	6.09001	5.70014	5.0781	-1.7527	1.0369e-05	0.000287277
Ndrg4	1.70263	2.19059	2.62729	0.70347	1.19388	0.99535	-1.74626	2.92051e-06	9.6214e-05
Gdpd5	2.99923	2.22421	1.78756	1.2534	1.96246	0.394538	-1.73809	0.00396482	0.0421595
Galnt12	4.21664	3.66406	3.24285	2.07517	3.32341	1.16257	-1.73607	0.00204258	0.0247284
Naaa	9.069	8.04908	8.21935	5.62913	7.1108	6.88161	-1.73332	0.00238456	0.0280563
Zeb1	3.33658	3.10994	3.43406	1.61792	2.41315	1.35472	-1.72549	5.28584e-05	0.00115207
Ogfrl1	5.51619	5.34025	6.46308	3.94682	4.18394	3.767	-1.72052	4.39598e-06	0.000138256
Lgi4	2.06299	1.63373	2.50358	0.399395	0.726821	1.94878	-1.71776	0.00483663	0.0496435
Plekhf1	3.51956	3.6562	4.12447	2.12153	2.94634	1.46492	-1.71589	0.0016569	0.0208196
Hmgn3	3.06029	3.73299	3.95452	2.38893	2.14814	1.50556	-1.71538	0.00133806	0.0174757
Pald1	4.91182	4.77212	3.3889	2.44526	3.83929	1.82714	-1.71127	1.52431e-05	0.000401447
Pnp2	3.60811	3.75201	4.35186	2.32982	2.66545	1.83787	-1.70778	0.000160925	0.00297131
Gpr85	3.74562	3.47753	3.30919	1.60371	2.76287	1.59201	-1.70555	0.000112443	0.00218291
Mras	5.31325	4.28162	4.20296	2.89815	2.5296	3.26812	-1.70363	1.14645e-05	0.000312217
Asap2	3.7437	3.7421	3.9591	1.32209	3.06139	2.38328	-1.70261	0.00054018	0.00813526
Svip	3.35634	3.7608	3.66808	1.53767	2.99214	1.68471	-1.69766	3.74136e-05	0.000860292
Procr	4.91868	6.7997	4.99752	2.33612	5.39885	3.75744	-1.6949	2.41735e-05	0.000598372
Synpo	3.61859	3.48448	3.62476	1.96726	2.21286	1.87837	-1.69154	1.69967e-11	1.68596e-09
Atp6	3.99468	2.3516	2.54856	1.74235	1.52704	1.31315	-1.68603	0.000623598	0.00918632
Chst11	4.94782	4.49232	5.53625	3.63605	2.76858	3.44808	-1.67375	5.26098e-10	3.83347e-08
Pde4D	2.48491	2.442	2.98146	1.45036	0.865394	1.684	-1.67187	8.14486e-07	3.07885e-05
Bcl2A1A	5.96262	5.59687	6.1346	4.55161	3.0988	4.77914	-1.66895	1.0995e-05	0.000300939
Mob3A	7.1015	6.68304	7.31419	5.2278	5.59777	4.92455	-1.66249	4.79795e-07	1.95801e-05
Samsn1	7.11357	6.97835	8.07775	5.45418	4.95259	6.4047	-1.6597	3.48131e-11	3.2627e-09
Aldh9A1	7.23876	6.77313	7.38227	5.14791	5.66769	5.25127	-1.65429	1.13839e-07	5.3809e-06
Sox4	2.9294	2.85607	3.01447	1.43563	1.22594	2.03778	-1.63698	9.7762e-06	0.000273362
Gpr132	5.97221	5.4074	6.24538	4.15356	3.99206	4.29773	-1.63657	7.08084e-12	7.3175e-10
Depdc7	4.07458	4.20371	3.97229	2.51842	3.0191	1.98771	-1.62823	6.2831e-07	2.4785e-05
Dusp16	4.87784	4.65125	4.64958	2.95563	3.37577	2.91444	-1.62234	2.08325e-10	1.66043e-08
Stat5A	5.17897	4.81706	5.98606	3.35316	3.94774	3.62687	-1.62226	6.59193e-06	0.000192647
4930523C07Rik	2.75538	2.54986	3.11828	1.39157	1.44423	1.55579	-1.6193	4.64412e-09	2.91507e-07
Cd24A	8.33085	8.23173	8.20497	6.29531	7.01108	6.2036	-1.61584	1.52092e-08	8.72088e-07
Slc7A5	6.51189	5.75991	6.42295	3.72886	4.12779	5.71232	-1.61265	0.000819984	0.0116378
Cst3	11.4141	11.1902	11.934	9.75345	10.3053	9.19156	-1.61122	0.000114322	0.00221466
Dst	3.42137	3.40662	2.68365	1.60432	2.6712	1.14533	-1.60639	1.08073e-05	0.0002976
Ccdc80	5.48858	4.79572	6.39565	3.75276	3.02726	4.88812	-1.6028	3.13241e-11	2.97677e-09
Cbx7	2.3644	2.29881	2.84798	1.36517	1.20317	1.19425	-1.60032	6.82707e-06	0.000198878
Syngr2	9.41441	8.51258	9.34139	7.42615	7.64612	6.99	-1.59688	1.26668e-05	0.000339517
Nfkbia	7.9804	7.46668	8.39457	6.78009	5.68147	6.2059	-1.59062	8.37423e-08	4.07186e-06
Mllt6	5.24915	5.35495	5.86204	3.97621	3.67235	3.8245	-1.58846	4.34884e-09	2.75518e-07
Poglut1	6.11271	5.49254	6.42415	4.2038	4.20478	4.57731	-1.58285	2.93225e-10	2.24495e-08
Ass1	6.26843	6.14241	5.92468	4.83317	4.82418	3.63308	-1.58216	1.14192e-07	5.38375e-06
Acss2	2.598	4.64838	3.79413	1.47192	3.28523	1.93152	-1.57163	8.6291e-08	4.18058e-06
Klhl8	2.36137	2.06127	2.5653	1.1372	1.13177	1.17664	-1.57118	2.09881e-06	7.14832e-05
Eid2	4.141	3.42332	4.11145	2.14102	2.88906	2.14789	-1.56869	0.000766509	0.0109532
Ezr	7.65919	7.21833	7.61458	5.47933	6.26679	5.67286	-1.56297	2.71309e-06	9.02561e-05
Miga1	2.18057	2.13642	2.68165	1.34558	0.943992	1.20177	-1.56241	3.02832e-06	9.94043e-05
Cmc2	4.36526	4.38941	5.27638	3.00049	3.35836	2.90306	-1.55819	2.82778e-05	0.000684383
Ccdc88A	4.77608	4.75191	5.50382	2.6667	3.89096	3.69258	-1.55436	7.23487e-06	0.000208522
Nfkb2	6.53826	6.00982	6.93297	5.5342	4.52326	4.42979	-1.55024	2.47475e-05	0.00061091
Lama5	1.63727	2.1749	2.43146	0.623594	0.699123	1.94825	-1.54961	0.000942701	0.013099
St3Gal3	5.04832	4.45052	4.8014	3.26274	3.05986	3.22329	-1.54918	1.37775e-10	1.14865e-08
Bag2	1.89086	2.09928	2.52813	0.966095	1.43012	0.805843	-1.54691	0.00157971	0.0200443
Mical3	2.35568	1.9201	2.19301	0.776566	1.41899	0.998785	-1.54398	0.00120018	0.015951
Aim1	5.87448	5.35011	6.06812	4.09378	4.57794	3.73105	-1.5437	4.15229e-05	0.000936927
Vhl	5.73334	5.44693	6.08066	3.7738	4.60417	4.00241	-1.54145	4.99326e-06	0.000154218
Cd74	14.3198	13.3415	13.6486	11.4997	12.9207	11.8459	-1.53605	0.00285791	0.0325741
Socs1	6.1878	6.16291	6.25045	4.97717	4.73505	3.96225	-1.5356	7.91683e-07	3.00519e-05
Rgs12	3.49384	3.67909	3.13059	1.45504	2.9017	1.8084	-1.53065	0.00011572	0.00224013
Slc41A1	4.06875	3.39584	4.14279	2.43278	2.50049	2.24815	-1.52702	8.35923e-07	3.15112e-05
St7	4.85768	4.90639	4.57694	3.2024	3.33641	3.10647	-1.52695	2.16565e-10	1.71105e-08
Arpin	4.47929	3.57655	4.84489	2.74725	2.83551	2.75577	-1.52084	3.4033e-05	0.000796713
Cad	4.91265	4.35043	4.38382	3.2032	3.34201	2.50884	-1.51622	1.06057e-07	5.06593e-06
Serpinb9	5.24485	5.28218	5.48717	3.70709	3.95438	3.59774	-1.51083	3.58519e-10	2.69176e-08
Pik3Cg	7.02684	6.48768	6.57565	5.0403	5.39324	4.77331	-1.50948	2.09782e-07	9.21109e-06
Ext1	4.9145	4.60305	5.5286	3.66369	2.92182	3.78154	-1.5074	1.15779e-09	8.00701e-08
Pde2A	4.34431	3.33169	4.21622	2.94308	2.32946	2.21268	-1.50716	6.57723e-07	2.5749e-05
Sec61B	7.56661	6.81931	7.49696	5.80851	5.85733	5.3102	-1.50679	1.94231e-06	6.67382e-05
D930015E06Rik	5.64485	4.9563	5.67684	3.79573	4.11494	3.62394	-1.50519	4.76833e-06	0.000148282
Tjp1	1.53624	2.91162	2.12336	0.931774	1.89401	0.611632	-1.50416	0.000340829	0.00556027
Slc22A15	1.85125	1.99438	2.30433	0.861487	1.40495	0.791516	-1.50046	0.000214846	0.00380592
Tbc1D4	5.33615	4.35818	6.1242	4.41386	3.39633	3.23935	-1.49995	0.00220699	0.0263549
Zc3H12C	3.64939	3.92945	4.21187	2.27235	2.63689	2.516	-1.4946	2.05156e-10	1.64482e-08
Pik3R1	5.52519	5.46212	6.47332	4.36761	4.14301	4.17907	-1.49048	3.75609e-06	0.00012067
Pdcd4	4.42678	4.88404	5.93262	2.65222	3.95142	4.02713	-1.48709	8.05812e-07	3.05456e-05
Pde4B	4.10905	4.0302	4.9824	3.85651	2.10881	2.80124	-1.48677	0.00306188	0.0344306
Akr1C12	3.90245	3.5354	4.39352	3.04359	2.14913	2.3053	-1.48674	0.000165713	0.0030473
Spn	6.62843	6.06605	5.60755	3.97975	5.45901	4.09209	-1.48524	0.00117642	0.0157317
Gatsl3	3.70056	3.01814	3.91079	1.89099	2.02262	2.53513	-1.48343	1.91575e-05	0.000490284
Prkar2B	5.47881	5.1329	5.35255	3.07436	4.39847	3.83539	-1.48081	0.000227145	0.00397014
Card11	3.91874	3.90097	4.88974	3.16414	2.25623	2.89034	-1.47805	2.62908e-05	0.000643166
Lipe	5.64125	5.18464	4.92363	3.93127	4.35604	2.8797	-1.46669	8.50972e-06	0.000240172
Papolg	3.94883	3.79001	4.85157	2.48028	2.85687	2.86665	-1.46517	1.23306e-06	4.44474e-05
Ankrd44	5.77417	5.32467	6.01536	3.91421	4.35424	4.17704	-1.46431	6.02184e-07	2.38931e-05
Msantd3	1.99868	2.98777	2.48369	0.707321	1.90411	1.50388	-1.46223	0.000218238	0.00384912
Il1Rl1	3.4076	2.04343	3.01579	1.89826	1.64455	1.20555	-1.45975	0.00068962	0.0100177
Smad7	2.68667	2.63767	2.43582	0.942464	2.01494	1.36783	-1.44565	0.00102076	0.0140117
Rab27A	4.38037	5.11358	5.1274	3.39526	4.00412	2.73115	-1.44418	0.00017922	0.00326695
Avpi1	4.51201	4.16911	4.27377	2.9224	3.57272	2.14849	-1.44244	0.00104163	0.0142407
Rpsa	5.55024	5.04928	5.73818	3.66827	3.87	4.2319	-1.43761	3.87217e-08	2.01227e-06
Relb	6.35086	5.06898	6.16318	5.12387	3.62648	4.2357	-1.43604	2.19779e-08	1.20674e-06
Uck2	7.16339	6.56869	6.9201	4.85957	5.92932	5.19819	-1.4338	0.000212352	0.00376731
Tssc1	5.52568	5.18486	5.40422	3.95017	4.15746	3.46907	-1.43245	4.91613e-07	1.98832e-05
Slc33A1	5.31183	5.06977	5.73215	3.49248	3.95894	4.12415	-1.4321	2.72103e-08	1.46445e-06
Gyg	8.11845	7.24341	8.1895	6.20978	6.07028	6.56683	-1.43109	6.67205e-08	3.35814e-06
Kyat3	2.21001	2.16816	2.14625	1.36217	1.49291	0.623208	-1.42993	0.00310383	0.0347739
Sigirr	2.4844	2.27811	3.55125	1.94853	1.17779	1.5726	-1.42986	0.00193641	0.0236325
Txlnb	3.05715	1.76268	2.14294	1.88582	1.2194	0.692283	-1.42714	0.000554731	0.00831607
Etv3	7.23147	6.49379	7.27052	5.01024	5.61799	5.72123	-1.42093	3.39949e-05	0.000796508
Higd2A	7.7163	7.40705	7.51035	5.79602	6.61171	5.57603	-1.41919	1.14267e-05	0.000311502
Ehhadh	3.0133	2.97935	3.62096	1.73682	2.23917	1.7775	-1.41793	9.74856e-05	0.00194407
Myo1G	7.9914	7.30002	8.05117	6.02	6.71655	5.96679	-1.41777	0.000232974	0.00404601
Rcl1	4.77074	3.86806	4.85766	2.83726	3.13358	3.18708	-1.41599	5.26996e-05	0.00114954
Nectin2	4.13595	3.40542	4.94078	3.22929	2.33803	2.65761	-1.41555	0.000161493	0.00297978
Cradd	3.98909	3.42672	4.3826	2.87447	2.05432	2.71542	-1.41536	2.36947e-06	7.99999e-05
Jup	5.11612	4.77708	5.23642	3.20769	4.15416	3.35689	-1.41377	8.57071e-05	0.00174098
Pbxip1	6.06421	6.08457	6.41833	4.41414	5.12832	4.47905	-1.40581	1.34877e-06	4.80449e-05
Fam129A	6.62	6.04366	6.24702	3.95089	5.51976	4.88554	-1.39901	0.00347587	0.0380623
Trim36	4.31391	3.57383	3.66965	1.97182	3.14163	2.39128	-1.38854	0.00363166	0.0394032
Ablim1	1.68458	2.62441	2.79405	1.02518	1.95103	0.931166	-1.38818	0.00233656	0.027575
Crem	3.5358	3.53413	4.11108	2.22447	2.4977	2.42734	-1.38706	2.38413e-07	1.03677e-05
Rnf180	2.99863	2.38094	2.75326	1.60822	1.55424	1.46235	-1.38366	8.08104e-06	0.000229984
Smpdl3B	3.99022	4.16395	4.36067	2.81073	2.58331	2.96596	-1.38025	7.20365e-07	2.76147e-05
Acot7	5.97909	6.22424	6.31439	4.40847	5.51726	4.13907	-1.37733	8.9399e-05	0.00180518
Ptger4	5.37273	4.65761	5.77321	4.80486	2.92151	3.76697	-1.37648	0.000309734	0.00512996
Dhrs9	6.66671	5.89282	5.74263	3.96367	4.91985	4.91388	-1.37576	0.00337153	0.0372499
Nfkb1	6.85059	6.49068	7.35154	5.5414	5.46665	5.17413	-1.37435	1.33408e-05	0.000354783
Tmem120B	3.75411	3.711	4.2254	1.90212	2.70618	3.0878	-1.36159	9.71722e-05	0.00194052
Plekhg2	3.32858	2.77806	3.49715	1.9775	1.98474	1.90051	-1.35795	4.92959e-06	0.000152598
Septin6	3.37502	3.04738	3.04084	2.06179	2.22574	1.5024	-1.35717	3.92705e-06	0.000125716
Rab11Fip1	4.2465	3.75894	4.20595	2.45616	3.09257	2.6113	-1.3564	3.52105e-05	0.000817937
Setd7	5.21453	5.33384	5.41504	3.15955	4.48101	4.02549	-1.35381	4.0872e-05	0.000925233
Agap2	3.16365	3.11112	2.80833	1.53434	2.46663	1.51948	-1.35278	0.000112746	0.00218725
Gsto1	8.2913	7.12075	8.19825	6.14496	5.94605	7.05557	-1.34729	1.85284e-05	0.000476072
Otud7B	2.72997	3.24459	3.89804	1.93446	2.21271	1.96718	-1.33987	5.61676e-05	0.00121253
2410002F23Rik	3.74122	4.28331	3.77779	1.77315	2.82336	3.31886	-1.33793	0.00331242	0.0366758
Cxcl16	8.10785	6.56224	7.10086	6.94139	5.20032	5.23204	-1.33563	4.64732e-07	1.908e-05
Pfkp	7.40034	7.15713	7.58512	5.49588	6.45439	5.8078	-1.33166	6.75682e-05	0.00142359
Bhlhe40	7.76895	7.6628	8.46332	6.03618	6.37057	7.08252	-1.32982	1.34284e-07	6.17547e-06
Ttc39C	4.70166	4.45137	5.01038	2.9523	3.76161	3.31492	-1.32817	5.20264e-05	0.00113668
Wdr6	3.66667	3.64873	3.62072	2.55178	3.10924	1.51798	-1.32679	0.00282063	0.0322787
Cep85L	3.30904	2.96394	4.4708	2.14189	1.88951	2.91624	-1.32115	7.55977e-07	2.88173e-05
Lrrc32	3.29032	3.81073	4.37068	2.19646	3.07614	2.31209	-1.318	0.000298582	0.00498133
Zfand6	6.8208	6.79349	7.76353	5.4573	5.65202	5.96716	-1.30196	1.77872e-07	7.99071e-06
Haus8	6.15352	5.4175	5.40459	4.39969	4.79131	3.59971	-1.30123	0.000102606	0.00202521
Slc7A7	5.44203	4.6527	5.36971	4.48763	3.53558	3.31074	-1.29773	4.7419e-05	0.00105122
Dhcr24	6.3496	6.81316	5.68416	4.25569	6.56295	3.87551	-1.29256	0.0035794	0.0389377
Prkar2A	6.12128	5.60729	5.6137	4.35885	4.73779	4.06727	-1.28915	4.32419e-06	0.000136501
Batf3	4.63017	5.1699	5.94024	3.22756	4.05516	4.34438	-1.28805	4.01246e-06	0.000127998
Chn2	3.39181	3.51436	3.65378	2.56028	1.87996	2.42969	-1.28734	7.73732e-05	0.0016004
Cd1D1	3.54707	3.29438	3.88612	2.43331	2.265	2.29708	-1.2857	2.61098e-05	0.000639891
Ptpn3	2.31369	2.69468	3.25897	1.12498	2.0066	1.86393	-1.2848	2.97977e-05	0.000713544
Nuak2	4.83772	4.3683	5.11757	3.67987	3.25209	3.35649	-1.28177	6.30252e-07	2.48255e-05
Pmaip1	5.61496	5.76313	6.88346	4.42473	4.79449	4.85511	-1.27929	1.60468e-05	0.000419766
Kcnk6	6.38672	5.89094	6.28198	4.45719	5.13493	4.79251	-1.27649	5.1826e-05	0.00113355
Sema4A	7.95011	7.27327	7.70104	6.27016	6.48216	5.94136	-1.2749	2.36937e-05	0.00058864
Pyurf	2.07997	1.86693	2.95927	1.11284	1.2153	1.56291	-1.27465	4.15393e-05	0.000936927
Aebp2	5.10316	5.10755	5.80231	3.54152	4.14263	4.27967	-1.2601	7.46043e-07	2.85186e-05
Plxnd1	8.01685	7.43548	7.87804	6.2997	6.46505	6.37162	-1.25969	5.12258e-06	0.000157152
Ifitm1	9.60103	8.63753	9.17833	8.06562	8.23336	6.91715	-1.25947	0.00227501	0.0269893
Phlpp1	3.99174	3.64691	3.70314	2.57436	2.64844	2.38584	-1.25915	1.26877e-07	5.8746e-06
Coro1A	8.90776	8.6785	8.71767	7.28136	8.07264	6.76549	-1.25481	0.000245267	0.00423245
Foxp4	4.52969	3.95959	4.84036	3.44151	2.56931	3.4393	-1.25475	1.43492e-07	6.55456e-06
Mansc1	3.26316	2.70455	3.54902	1.68398	2.23933	2.12297	-1.25129	0.00144014	0.0185946
Trerf1	5.14303	4.93412	5.17665	2.94074	4.30962	4.02902	-1.24665	0.00156453	0.0198888
Basp1	7.50627	7.35556	8.31867	6.22823	6.53071	6.26328	-1.24617	8.583e-05	0.00174218
Mical1	6.03346	5.97619	5.75787	3.83426	5.59047	4.30349	-1.24435	0.00286681	0.0326422
Phlda1	3.82487	4.05292	3.94264	3.15215	2.5238	2.42722	-1.24186	0.000299461	0.00498813
Plcb2	5.42354	5.90438	5.261	3.8359	5.1428	3.61435	-1.2412	1.95496e-05	0.00049938
Nfkbie	6.16977	5.56142	5.65332	5.15544	4.58791	3.61307	-1.2372	9.34007e-05	0.00187346
Fgd2	4.33441	3.58727	3.33778	3.32762	2.98958	1.4184	-1.2334	0.00344509	0.0378626
Ap1S3	3.19675	3.49002	3.0599	1.92615	2.98149	1.47927	-1.2309	0.00127459	0.016784
Dctpp1	5.64132	5.40597	4.89527	4.00588	4.62116	3.35757	-1.23025	0.000146419	0.00273884
Bbs9	3.03111	3.41779	2.79844	1.77811	2.55479	1.5809	-1.2254	2.89769e-05	0.000697576
Slc25A38	4.30971	4.78273	4.64726	2.95784	4.03118	2.93068	-1.22392	0.000106794	0.00208818
Ntng2	3.46094	2.96397	3.35055	1.7684	2.14797	2.40843	-1.22292	0.00109096	0.0147739
Ppdpf	4.73166	4.01227	5.43404	3.65153	2.81022	3.86361	-1.2229	3.08118e-05	0.000733305
Akna	5.68114	5.43998	5.49062	4.09586	4.70378	3.85907	-1.22035	2.65138e-05	0.000646295
Rps6Ka2	4.40392	4.45276	3.7994	2.66949	3.4834	2.76629	-1.2162	1.70585e-05	0.000443243
Actn1	7.20215	7.1226	7.24058	5.78115	6.36453	5.37565	-1.21571	6.48354e-05	0.00137347
Gcnt2	4.36936	4.7766	3.7164	2.3178	4.29866	2.57182	-1.21191	0.00258485	0.0299717
Znrf2	6.8039	7.30746	7.23036	5.1169	6.42437	5.77244	-1.21133	8.89287e-06	0.000250725
Dexi	4.51558	4.33496	4.36092	2.86344	3.97842	2.65143	-1.20963	0.00306123	0.0344306
Spire1	4.23195	4.00791	4.46473	2.58864	3.22504	3.1685	-1.20943	1.78939e-05	0.000461422
Tnfsf8	5.27146	4.689	5.15032	3.88918	3.86428	3.50263	-1.20234	9.35209e-06	0.000262312
Ift140	3.49803	3.15482	3.54158	2.21587	2.67189	1.87659	-1.20145	0.000601978	0.00891131
Nckipsd	3.71912	3.70872	4.22329	2.6945	3.05715	2.29148	-1.19754	0.00104854	0.0143136
Insl6	5.12725	5.55719	5.7814	4.22489	4.02001	4.33115	-1.19683	6.10013e-05	0.00130548
Ptpn9	5.79421	5.37303	5.96887	4.40237	4.4906	4.33053	-1.19658	3.74515e-06	0.000120604
Socs3	5.66964	4.94257	4.5862	4.15269	3.61679	3.58847	-1.19624	1.23644e-06	4.45101e-05
Nrip1	4.24106	3.44271	4.53112	2.80657	2.43679	3.33391	-1.19169	5.40938e-07	2.15891e-05
Slc2A3	2.99528	2.18687	3.15941	2.46754	1.1655	1.6566	-1.19012	0.00113946	0.0153542
Atmin	5.02987	4.35133	5.76655	3.9479	3.22107	4.16666	-1.18775	7.09086e-07	2.72207e-05
Mkl1	5.92941	5.30952	5.78804	4.42939	4.48669	4.23589	-1.18498	7.71917e-06	0.000220841
Wdfy4	6.46447	6.18734	6.34956	5.33059	5.42284	4.3367	-1.1815	0.000353874	0.00572837
Ss18L1	1.92349	1.99658	2.2571	0.866107	1.38592	1.31873	-1.17573	0.000622764	0.00917901
Tbc1D8	5.11117	4.26196	5.01968	4.04642	3.16733	3.44149	-1.17438	1.12982e-06	4.0998e-05
Stard7	5.45159	5.34508	6.39998	4.44078	4.32529	4.57694	-1.17326	1.90358e-05	0.00048763
Btg1	7.3051	6.75676	8.10638	5.84756	5.72427	6.67165	-1.1721	2.39265e-06	8.05823e-05
Gng10	7.37286	7.37088	7.13623	5.43475	6.42349	6.10027	-1.16929	0.000120736	0.00231743
Rab11Fip4	1.51756	2.807	2.54124	0.859869	2.1397	1.1636	-1.16858	0.00177216	0.0219233
Rps11-Ps1	5.43433	4.4775	5.06283	3.96544	3.43927	3.81937	-1.16675	0.000103698	0.00204085
Rnf219	2.99038	3.12143	4.27575	2.26127	2.35924	2.33033	-1.1662	0.00164707	0.0207153
Lsp1	9.18999	8.63397	9.22814	7.29519	8.03385	7.79451	-1.16551	0.000501731	0.00763952
Dnajc12	3.76607	3.95444	4.57554	2.90408	2.94201	2.86929	-1.16107	0.000358173	0.00578419
Bri3Bp	4.99752	4.72168	4.92044	2.87743	4.21854	3.83915	-1.15999	0.00381845	0.040988
Herpud1	7.00964	5.94269	6.8267	5.03579	5.33478	5.55214	-1.15621	0.000595964	0.00883672
Ampd2	4.79394	4.60225	5.82208	3.64884	3.69587	4.14119	-1.15487	6.30938e-06	0.000185788
Samd10	2.97254	2.89871	3.17154	2.09831	2.11966	1.64772	-1.15245	0.00108369	0.0146827
Dna2	4.05861	4.46025	3.27838	2.32559	4.17245	1.94844	-1.14519	0.00372109	0.0402289
Cyth1	6.18979	5.99344	6.69216	5.15512	5.04327	4.86925	-1.14482	4.73961e-05	0.00105122
Tgfbr1	6.08743	6.33464	5.39914	4.02115	5.11014	4.92233	-1.14266	0.00379562	0.0408235
Tob1	4.65729	4.93883	5.31126	2.95675	4.53626	3.78033	-1.1407	0.00140078	0.0181467
Ggct	2.93191	3.6546	3.49297	1.92981	2.72423	2.14242	-1.13988	0.000393529	0.00626948
Plgrkt	6.84828	7.12947	6.92514	5.82034	6.01903	5.25872	-1.13518	5.20475e-06	0.000158765
Galm	5.48402	5.12523	5.20212	3.86581	4.16809	4.0805	-1.13478	1.09746e-05	0.000300685
Runx3	5.42161	5.28169	5.43974	3.45137	4.67344	4.32779	-1.1313	0.00118657	0.0158209
Ccnd3	6.58395	6.44752	6.10192	5.08059	5.92865	4.38679	-1.12709	0.000444132	0.00692942
Nostrin	4.90118	4.92638	5.12248	3.4491	4.23093	3.64439	-1.12503	8.3838e-05	0.0017094
Nop16	5.17096	5.145	4.8197	3.49663	4.45876	3.55001	-1.12446	0.000193711	0.00348206
Zfp398	2.90218	2.70585	3.36028	1.81812	2.02353	2.02034	-1.1197	0.000198739	0.00355622
Fmnl1	7.24225	6.79137	6.92006	5.51032	6.17344	5.51797	-1.11884	0.000310552	0.00514037
Sdr39U1	4.55182	4.54593	4.88439	3.16579	3.92049	3.33461	-1.11839	0.000488722	0.00747494
Cd52	10.757	10.9267	10.8045	9.92914	10.2104	8.52605	-1.11731	0.00450255	0.0467615
Pex19	5.76653	5.89018	5.46947	4.41219	4.72927	4.30169	-1.11685	6.71938e-07	2.60894e-05
Clec2I	4.37682	4.70604	5.50112	3.16526	3.27165	4.57277	-1.1167	0.000138586	0.00260961
Acat1	5.16259	5.23431	5.17462	3.93794	4.55927	3.45318	-1.11617	0.000133385	0.00252631
Pcgf2	2.00481	2.005	2.39268	0.946448	1.09682	1.84706	-1.11602	0.00398191	0.0423081
Hsdl2	4.5743	4.77826	4.98621	3.33026	3.90795	3.52384	-1.11576	7.11957e-06	0.000206073
Fas	4.47569	4.26844	5.23085	3.72606	3.29208	3.39399	-1.11337	0.000577579	0.0086111
Csrnp1	4.57442	3.97334	4.84037	3.42522	3.00755	3.43782	-1.11137	2.95801e-06	9.72382e-05
Xbp1	8.55056	8.02647	8.52722	7.10255	6.82264	7.4262	-1.10773	6.14592e-06	0.000181368
Tmem131	6.02076	5.63193	6.36878	4.90129	4.56797	4.87296	-1.10765	4.60309e-06	0.000144133
Cyb561A3	5.55343	5.47018	5.63747	4.7238	4.69743	3.5952	-1.10685	0.00150837	0.019265
Hivep1	5.05831	4.54651	5.56882	3.62281	3.92648	4.05095	-1.10073	0.000132092	0.00251058
Sipa1L3	4.91364	4.46698	4.65761	3.28547	4.05877	3.20148	-1.0976	0.00112801	0.015215
Padi2	5.18939	3.46904	4.65779	3.24981	3.1009	3.46582	-1.09719	0.00339071	0.0374466
Fasn	5.709	5.82467	4.93678	4.07265	5.4783	3.36734	-1.0957	0.00224889	0.0267632
Rpl37	7.25337	6.72541	7.44046	6.07728	5.76999	5.88049	-1.09477	4.9135e-06	0.000152274
Flnb	4.97919	4.97159	4.87369	3.42561	4.10417	3.7579	-1.09374	3.12729e-05	0.000742328
Sepsecs	3.65487	3.45855	4.52989	2.6251	2.51102	3.16495	-1.09317	5.65254e-05	0.00121929
Limk2	3.08806	3.24792	3.40883	2.11877	2.64648	1.85666	-1.0927	0.00063648	0.00934571
Gss	3.58366	5.32883	4.5193	2.79328	3.84129	3.33419	-1.09258	9.21273e-05	0.00184928
Snd1	7.21481	6.87545	7.90449	6.06374	6.17723	6.06074	-1.09258	0.000383186	0.00612985
Mtmr14	5.45416	5.00237	5.41104	4.60472	4.30548	3.39975	-1.08509	0.00195594	0.0238388
Bmp2K	5.84987	5.53731	6.22444	4.88496	4.55612	4.57273	-1.08195	4.919e-05	0.00108342
Itgal	6.63566	5.74873	5.39417	5.25034	4.79746	4.13736	-1.08158	6.09737e-06	0.000180327
Ktn1	4.2457	4.39747	4.8978	2.74711	3.6103	3.75517	-1.08154	3.669e-05	0.000846517
Pabpc4	3.24815	2.96707	3.28423	1.75751	2.25644	2.41028	-1.08108	0.00126947	0.0167327
Eif4A2	5.66869	5.72395	6.55357	4.4568	4.70633	5.18648	-1.08026	2.09002e-06	7.12732e-05
Ahcyl2	6.12836	5.41442	6.39525	4.6021	4.74711	4.99335	-1.07984	0.000121453	0.00232955
Pip4K2A	7.26941	6.81483	7.29325	5.64371	6.33739	5.76467	-1.07838	0.000889779	0.0124953
Galnt3	2.06649	2.90057	2.11918	1.32173	2.21375	0.985717	-1.0727	0.0015884	0.0201363
Kdm2B	3.79271	3.60646	4.03628	2.80789	2.90662	2.45496	-1.07003	0.000179501	0.00326769
Arl2Bp	5.87002	5.7218	5.6319	4.33845	5.03808	4.30115	-1.06961	7.86293e-05	0.00162145
Prex1	7.37431	6.8484	7.27456	6.34925	6.05934	5.46991	-1.06923	0.000389668	0.0062189
Fam102A	3.3501	3.05426	3.52407	2.39552	2.41843	2.00763	-1.06761	0.000566426	0.00846338
Bcl9L	3.41812	2.95631	2.95648	2.41475	1.97399	1.92507	-1.06437	1.3083e-05	0.000349297
Dmwd	4.15816	3.98572	2.2235	2.49454	3.3923	1.4189	-1.06151	0.00223957	0.0266971
Pik3R5	6.36101	6.1622	6.90277	5.35406	5.365	5.14237	-1.05827	0.000258353	0.00444135
Elovl5	7.02157	7.03265	6.88895	5.26919	6.28905	5.81629	-1.05433	0.000404514	0.00641441
Polr3C	5.9674	5.40748	6.22685	4.68581	4.6515	4.758	-1.05085	2.76266e-05	0.000671013
Pbx3	2.76652	2.3985	3.26297	1.77397	1.82752	1.94906	-1.04921	0.00161199	0.0203778
Ppp1R13B	3.86737	3.84256	3.7937	2.89311	3.18558	2.24095	-1.04417	0.000457918	0.0071078
Tnip3	5.36	4.93655	6.09841	4.20608	4.57919	4.15332	-1.043	0.00436742	0.0455495
Rps26	9.4481	8.63836	9.39932	7.93067	7.78965	8.20608	-1.0401	4.08496e-05	0.000925233
Atox1	8.92664	8.95707	9.2749	7.96135	8.18032	7.45714	-1.03873	0.000439385	0.0068751
Snupn	3.79057	3.47869	4.09351	2.92437	2.71689	2.53977	-1.03674	0.00191323	0.0234127
Itgax	8.86869	9.11421	8.96273	7.03564	8.55965	7.80595	-1.03517	0.00207108	0.0250066
Birc2	4.37833	4.30542	5.20115	3.42923	3.32009	3.80168	-1.03372	1.26372e-05	0.000339059
Rps11	9.92846	9.72997	10.4072	8.47291	9.00492	9.06642	-1.02669	0.000137738	0.00259611
Id2	9.01567	9.10401	9.63321	7.74057	8.41557	8.08443	-1.025	0.000229334	0.00399401
Nup153	5.88791	5.7661	5.9515	4.51688	4.93138	4.73402	-1.02266	3.46733e-05	0.000808673
Hopx	4.13593	4.55854	4.67738	2.61714	3.83531	3.66776	-1.02088	0.000930523	0.0129696
Thap6	2.69732	2.65119	2.67309	1.73887	2.05216	1.51811	-1.0172	0.00108206	0.0146753
Lmtk2	3.10694	3.00528	2.73875	1.95887	2.3335	1.72251	-1.01689	7.21024e-05	0.00150976
Rap2A	6.42091	5.55608	6.22272	5.0093	5.05372	4.74355	-1.00938	0.000683815	0.00994403
Gins3	2.6161	2.81649	2.76693	1.68154	2.18228	1.61361	-1.00906	0.0019923	0.0241952
Trim24	3.51246	3.23229	3.07653	1.99704	2.63638	2.24543	-1.00555	0.00225271	0.0267738
Tbc1D15	5.3163	4.93547	5.82073	4.0876	4.29112	4.35713	-1.00508	0.000132509	0.00251344
Axl	7.59971	6.96214	7.23361	6.91803	5.68794	5.77283	-1.00317	0.000362848	0.00584845
Actg1	4.43687	3.71687	4.28956	3.19703	3.28225	2.8125	-0.997461	0.00248849	0.0290527
Cox17	6.89157	7.47417	7.90567	6.10395	6.3813	6.37786	-0.997289	0.000116513	0.00225389
Phldb1	2.23435	2.2319	2.50939	1.30734	1.78859	1.40054	-0.995167	0.0021046	0.0253325
Casz1	2.25279	2.01583	2.67055	1.3684	1.66639	1.41438	-0.992706	0.00266302	0.0307338
Ccdc6	4.78659	4.86246	5.68289	3.81992	4.13285	4.09978	-0.991516	0.0002259	0.00395093
Prkcb	6.13293	6.77881	6.04056	4.5292	5.62704	5.44975	-0.9905	0.00151773	0.0193664
Ntmt1	4.17393	4.11148	4.18219	3.10929	3.35696	2.86605	-0.990423	0.000856734	0.0121088
Ccser2	3.92596	3.8036	4.59804	2.70232	3.09018	3.41558	-0.989233	4.0775e-05	0.000925233
Pdlim5	5.27154	5.27158	5.75747	4.00251	4.67299	4.33559	-0.98838	0.000303663	0.00504169
Tmem65	6.41871	5.88279	6.4171	5.00889	4.96232	5.40328	-0.987827	5.71752e-05	0.00123135
Zfp568	3.43353	2.94156	3.53602	2.53951	2.04596	2.41784	-0.986482	1.76993e-05	0.000456837
Tmem39A	4.07043	3.29323	4.07192	2.49842	2.85026	3.03523	-0.983408	0.00344334	0.0378586
Nol4L	2.93322	2.91406	3.02863	1.6356	2.23071	2.25369	-0.982363	0.000828374	0.0117385
Uqcrh	7.93439	7.74818	8.38439	6.80728	7.34999	6.53523	-0.981858	0.00367211	0.0397785
Gtpbp4	6.09807	5.62441	6.19171	4.65065	4.84539	5.11105	-0.979636	9.41285e-05	0.00188667
Atp6V0A2	5.92552	5.40727	5.34553	4.64278	4.65703	4.1076	-0.977382	4.73123e-05	0.00105057
Akr1C13	5.02152	5.00859	5.44281	4.23693	4.07316	3.92251	-0.977094	0.000467103	0.0072092
Lpcat1	5.29333	4.52525	5.76351	4.43507	3.84625	4.05985	-0.973636	0.00125606	0.0165882
Marveld1	4.23883	4.49254	4.4677	3.05699	3.59242	3.41936	-0.973555	3.18965e-05	0.000754495
Sesn2	5.85532	5.13886	5.71897	4.50532	4.10437	4.85626	-0.96881	5.98137e-05	0.00128614
Fbrsl1	3.66981	3.19213	3.46854	2.53617	2.43056	2.45016	-0.967926	7.26703e-05	0.00152048
Luzp1	4.16314	4.29187	3.80413	2.89965	3.6509	2.67694	-0.96323	0.000136441	0.00257523
Rnr1	9.73561	9.46968	10.2804	8.49048	8.60555	9.06114	-0.96206	8.66034e-05	0.00175525
Nipa1	3.27169	3.02963	4.08737	2.14573	2.49139	2.86163	-0.957742	0.00231425	0.0273712
E2F5	3.50595	3.22277	3.53309	2.26474	2.33479	2.79627	-0.955034	0.0024027	0.0282086
Sub1	5.8147	6.14234	6.67642	4.78009	5.41877	5.19534	-0.952485	0.000218961	0.00385686
Tcp1	7.1579	7.10869	7.85335	6.18613	6.45609	6.20156	-0.951468	0.000995137	0.0137154
Rmnd5B	6.32196	5.92693	5.57064	4.55705	5.38786	4.64929	-0.950258	0.00320248	0.0357454
Cmtm6	7.78847	7.40497	7.64788	6.97374	6.40271	6.19576	-0.948904	0.000259224	0.00445351
Zfp512B	2.70545	3.09263	3.15302	1.79057	2.47048	2.00225	-0.946017	0.000475163	0.00731283
Acss1	3.81331	3.36443	4.03434	2.36415	3.02103	2.90592	-0.945341	0.00458651	0.0474702
Traf6	4.35457	4.16782	5.27562	3.77118	3.25362	3.68537	-0.944154	0.00110101	0.0148951
Hint3	4.74134	4.96884	5.25759	3.66303	4.37427	3.80652	-0.94268	0.00285796	0.0325741
Gpr157	3.31714	3.2217	3.9972	2.43	2.02052	3.25977	-0.942231	0.00055879	0.00836769
Pmm1	4.71222	4.75066	5.27514	3.38981	4.27422	3.96744	-0.941788	0.00214602	0.0257626
Tmem57	4.80182	4.79615	4.85359	3.44955	4.12709	3.77933	-0.940559	0.000198684	0.00355622
Rasa2	3.45088	4.08911	3.95813	2.20444	3.79269	2.63487	-0.938541	0.00384531	0.0412112
Cep19	3.83022	4.04908	4.05928	2.92104	3.40989	2.65122	-0.937908	0.00224159	0.0267094
Kansl3	4.67132	4.64723	5.10582	3.62286	3.81186	3.89989	-0.937093	3.05527e-05	0.000728443
Rnr2	10.6835	10.382	11.0982	9.41514	9.58962	9.90923	-0.934977	0.000294142	0.00492271
Slc7A6	3.48429	3.17066	3.90526	2.25255	2.65334	2.81266	-0.932774	0.0011869	0.0158209
Ppm1K	2.22987	1.98605	2.90449	1.71395	1.37835	1.60997	-0.93128	0.00418892	0.0441795
Rptor	4.49355	3.98854	4.42495	3.37922	3.3004	3.22267	-0.930834	8.52937e-05	0.00173518
Ears2	2.89246	2.85448	2.80989	2.05485	1.85216	2.03517	-0.929864	0.00370533	0.0400745
B4Galnt1	6.52751	5.82777	6.70115	5.29232	4.99968	5.58526	-0.929799	7.69948e-05	0.001595
Myh9	8.23443	8.40112	8.69397	7.08783	7.59107	7.43148	-0.928444	0.000265672	0.00453112
Pik3R6	5.01309	4.77862	5.02105	3.81534	4.39947	3.53193	-0.928106	0.00230923	0.0273237
Dip2C	3.98378	2.78159	4.34997	2.82774	2.1669	3.24823	-0.925391	9.1421e-05	0.00183918
Zmiz2	6.86714	6.10993	6.73364	5.77099	5.61273	5.16163	-0.922786	0.00186257	0.0228785
Gsap	5.04673	5.11219	4.47388	3.91846	4.24481	3.42117	-0.921624	3.28926e-05	0.000774017
Stk4	6.71374	6.27473	7.01515	5.64718	5.56642	5.6301	-0.919176	0.000341531	0.00556838
Cox7A2L	7.13363	6.68699	7.28868	5.72215	6.03125	6.192	-0.917005	0.000351352	0.00569773
Fgfr1	5.3801	4.14982	5.72938	3.87279	3.85405	4.47547	-0.914255	0.00460143	0.0474972
Cd82	6.55418	6.41683	6.21488	5.77509	5.37815	4.90381	-0.913	0.000136994	0.00258387
Unc119B	4.43834	4.49836	4.03846	3.34003	3.70934	2.98316	-0.909655	8.17415e-05	0.00167545
Smarce1	3.61705	3.27392	3.73587	2.5074	2.81223	2.51874	-0.908312	0.00255659	0.0297327
Rassf2	5.72144	5.40533	6.22619	5.09226	4.69444	4.47743	-0.905216	0.00452687	0.0469602
Camk2G	4.85732	5.01692	5.03996	3.57527	4.37054	3.9574	-0.904901	0.000267103	0.00454292
Nqo1	3.13584	6.23534	4.32695	2.25523	5.51535	3.04608	-0.904673	0.000488155	0.00747469
Ccdc88B	5.70142	5.35355	5.57913	4.95131	4.67209	3.94931	-0.904524	0.00217471	0.0260381
Gfpt1	4.60816	4.35325	5.25121	3.99466	3.35419	3.88501	-0.901296	0.000551307	0.00827167
Mapkapk3	6.07984	6.30977	6.16736	5.32491	5.27868	4.86952	-0.900118	0.000205313	0.00365915
Wbp1	4.87388	4.86917	4.65706	3.67699	4.3846	3.36992	-0.897887	0.00255501	0.0297271
Rbbp8	4.5178	4.15054	4.98156	3.64057	3.35276	3.70553	-0.89763	0.000120126	0.00231061
Zxdc	3.44086	3.11265	2.83435	2.44997	2.13904	2.1561	-0.897193	0.00028464	0.00479024
Ints3	4.81615	4.55208	5.14695	3.9422	3.96002	3.62853	-0.897002	0.00118655	0.0158209
Eef1B2	7.94901	7.8271	8.47375	6.56467	7.17066	7.39769	-0.895322	0.000723874	0.0104262
Shtn1	6.08125	6.42209	6.21338	4.54299	5.80976	5.29558	-0.894628	0.0019038	0.0233183
Ubxn2A	4.83288	5.06566	5.15101	3.61812	4.23046	4.21834	-0.892274	0.000141948	0.00266437
Sdhaf1	4.50239	4.07239	4.99456	3.47039	3.39083	3.77579	-0.892019	0.00191076	0.023393
Lta4H	7.32772	7.13985	6.5475	6.01876	6.51555	5.39563	-0.891867	0.000509816	0.00773231
Tnf	4.68553	5.08621	4.04134	3.6499	4.45998	2.79537	-0.890415	0.00106457	0.014496
Fam118A	3.17413	3.02802	3.05263	1.93418	2.46761	2.24949	-0.890076	0.00344993	0.0378698
Stk17B	6.79395	6.72212	6.11604	5.32105	6.02028	5.22013	-0.89003	0.00102868	0.014092
Ppp1R15A	4.85336	4.11782	5.34947	3.57788	3.02524	4.79555	-0.889486	0.00161728	0.0204067
Tmem173	6.41871	5.81064	6.27549	5.76142	4.99991	4.6941	-0.888099	0.00171579	0.0213817
Rpl37A	7.03369	6.66456	7.29875	5.96892	6.18487	5.7683	-0.887303	0.0020644	0.0249481
Cttn	3.24858	3.45289	4.1217	2.61149	2.63251	2.8232	-0.885715	0.00137706	0.0178821
Zyx	9.27053	8.50423	8.6604	7.91732	7.76172	7.66264	-0.884878	0.000707824	0.010245
Aldh18A1	4.69995	4.34302	4.84547	3.45349	3.34745	4.17943	-0.882634	0.000544488	0.00818057
Arl5A	6.19503	5.95592	6.72871	5.22801	5.18285	5.4327	-0.881352	0.000300814	0.00500206
Apoa1Bp	6.57347	5.84321	6.70801	5.55357	5.10635	5.42764	-0.880847	0.000205293	0.00365915
Tyk2	5.85807	5.58451	5.70198	4.89955	5.15909	4.08955	-0.879761	0.0046031	0.0474972
Mlec	6.72627	6.78976	6.27306	5.55872	6.16106	5.04548	-0.87554	0.000668857	0.00975261
Itpr3	2.55429	2.53744	2.90048	1.91987	1.82738	1.82192	-0.87504	0.000560148	0.00837879
Eogt	3.68787	3.65839	3.28694	2.73985	3.17078	2.05482	-0.873863	0.00318365	0.0355762
Fbxo31	3.09768	3.14489	2.7236	2.08153	2.44767	1.90805	-0.872508	0.000979671	0.0135297
Ganc	2.98169	2.91922	3.39263	2.09332	2.4157	2.2103	-0.872215	0.00189117	0.023195
Trip10	4.69201	4.73906	5.22099	3.47431	4.11951	4.14961	-0.870803	0.000499095	0.00760791
Hspbap1	2.26232	1.96061	2.86863	1.63686	1.38002	1.79024	-0.870686	0.00320721	0.0357836
Rassf5	5.92255	5.49032	5.08962	4.45842	4.98731	4.10335	-0.868019	0.00207017	0.0250066
Spr	5.34203	4.85232	5.53264	4.17154	4.34168	4.27649	-0.867916	0.00170558	0.0212838
Pcgf5	4.86238	4.20356	5.3285	3.92629	3.68627	3.88599	-0.865595	0.00290992	0.0330639
Nfkbib	4.8348	4.45959	5.31921	4.26603	3.64132	3.80853	-0.865315	0.00310392	0.0347739
Zfp217	5.23578	5.22953	5.87464	4.30962	4.41822	4.67068	-0.864111	0.000196704	0.00352885
Trappc12	4.73743	4.14969	4.39777	3.4556	3.70646	3.29445	-0.860264	0.00164531	0.0207027
Slc52A3	2.92458	3.11613	4.00315	2.18569	2.55668	2.67332	-0.860008	0.00429637	0.045068
Rasgrp1	5.36058	3.59416	5.15867	4.00122	3.1346	4.10544	-0.859894	0.00154187	0.0196354
Sh3Bp1	6.30206	6.08876	6.68793	5.7484	5.3151	5.04001	-0.858459	0.00459146	0.0474951
Rpl37Rt	7.65444	7.55328	8.42354	6.52225	6.88311	7.22358	-0.857755	0.00030685	0.00508839
Cass4	3.78383	3.26033	3.35282	2.92183	2.79342	2.06262	-0.857302	0.00343265	0.0378075
Gfod1	3.03167	3.72222	2.92457	1.89758	2.95611	2.28089	-0.855904	0.00117018	0.0156748
Zfp472	3.36725	3.12817	3.29361	2.29754	2.53428	2.37248	-0.855655	0.00358581	0.0389835
Pop4	5.1436	5.49825	5.66808	4.42479	4.87656	4.0948	-0.853772	0.00446673	0.0464605
Cblb	4.3784	3.74751	4.66862	3.47254	2.93662	3.59833	-0.85369	0.000101535	0.00201285
Nbeal2	4.54639	4.03378	3.62609	3.25689	3.30544	2.88422	-0.852631	0.000686128	0.00997234
Ssh1	4.37736	3.88485	4.76964	3.43486	3.31317	3.48702	-0.850275	0.000918254	0.0128183
Etv6	5.52289	4.99345	5.7193	4.76037	4.18685	4.39803	-0.84729	0.000610392	0.00902112
Prcp	7.28582	6.8098	7.11685	5.86451	6.31762	6.07394	-0.846806	0.00282769	0.0323459
Dynll2	5.62769	5.93044	6.80236	5.04771	5.13846	5.24464	-0.845609	0.0032638	0.0362364
Zkscan17	4.19992	3.51491	3.97167	3.47585	2.91133	2.61795	-0.839321	0.00244467	0.0286149
Map4K2	4.05414	4.41184	3.72569	2.92588	3.95027	2.62717	-0.839205	0.00322878	0.0359284
Limd1	5.77903	5.70717	5.86584	4.47674	5.20239	4.79113	-0.837981	0.0018031	0.0222655
Ssx2Ip	2.83749	2.999	2.56449	2.10891	2.14144	1.76872	-0.836494	0.00225962	0.0268302
Rplp0	9.6231	8.9953	9.65311	8.24092	8.36921	8.71549	-0.834192	0.00222712	0.0265719
Ube2G2	6.23058	5.63534	6.38161	5.04089	5.16968	5.15216	-0.833142	0.0015565	0.0197961
Eif3F	8.67557	8.03668	8.70313	7.35365	7.46899	7.66271	-0.831267	0.0018531	0.0228
Gpbp1	5.83874	5.60004	6.49834	4.75428	4.87271	5.43701	-0.830604	0.000339953	0.0055493
Srgn	9.17602	9.24134	9.86267	8.3733	7.90944	9.06287	-0.830309	0.00196314	0.0238943
Mprip	3.64747	3.55832	3.64466	2.75274	3.01989	2.49502	-0.8229	0.000821142	0.0116481
Pfdn5	8.1327	7.85397	8.43202	7.28159	7.11903	7.11784	-0.821971	0.000693776	0.0100674
Armt1	3.93927	3.93729	4.14595	2.92285	3.31692	3.12861	-0.819048	0.00172116	0.0214387
Men1	4.56196	4.47683	4.78428	3.74571	3.98158	3.36107	-0.817992	0.00372914	0.0402994
Skil	4.66085	4.39296	4.87263	3.74431	3.57359	3.87971	-0.814024	0.000219551	0.00386474
Pacs1	4.73723	4.20667	4.42539	3.75828	3.49309	3.41155	-0.813754	0.000253942	0.00437105
Dennd3	3.56707	3.77119	3.66255	2.40829	3.14891	2.8855	-0.811062	0.00154242	0.0196354
Ddx6	6.77441	6.84637	7.15536	5.84002	6.07205	6.0213	-0.809364	0.00073569	0.0105739
Rps20	8.78404	8.30022	9.033	7.65967	7.71411	7.88983	-0.8053	0.00101168	0.0139152
Gadd45B	5.61526	5.6086	6.19623	4.9527	4.81297	4.86475	-0.803862	0.00157965	0.0200443
Tmem50B	6.66565	6.61585	5.62738	5.29637	6.04794	4.7599	-0.803055	0.00250734	0.0292351
Irf5	7.72686	7.54789	8.02316	6.93405	6.76776	6.75723	-0.802891	0.00121257	0.0160947
Ccdc71L	5.42954	5.23702	5.86135	4.43995	4.51216	4.81012	-0.801676	0.000405053	0.0064192
Rab43	6.28276	5.66902	5.75077	5.20164	5.0613	4.65834	-0.800414	0.000982167	0.0135573
Iscu	5.21166	5.24974	5.86295	4.62936	4.4157	4.52871	-0.797527	0.0044274	0.0461043
Ptpn1	6.57468	6.69664	6.94054	6.03704	5.84199	5.5329	-0.796389	0.00432574	0.0452846
Zfp36L1	7.58724	6.70086	7.73751	6.73765	5.65309	6.8367	-0.792249	0.000873575	0.012302
Dstn	7.55536	7.60234	7.72295	6.5832	6.89217	6.60493	-0.790831	0.000821794	0.0116513
Eefsec	3.61409	3.54969	3.44637	2.93473	2.88018	2.31904	-0.789309	0.0045983	0.0474972
Fam117B	4.94922	4.76255	5.04668	3.58462	4.25041	4.24005	-0.788932	0.00427121	0.0448907
Nd1	11.7759	11.5275	11.4981	10.6124	10.754	10.6245	-0.787877	0.00207476	0.0250288
Asap1	6.51888	6.31829	6.49535	5.26815	5.90295	5.40207	-0.786659	0.00454137	0.0470748
Lrrc8C	5.7235	5.20592	5.69495	4.72879	4.36881	4.81733	-0.781708	0.000382632	0.0061246
Hlx	6.25693	5.70225	5.60934	5.11292	5.28274	4.45402	-0.780866	0.00291931	0.0331428
Tmem268	5.19239	5.18036	5.11934	4.47286	4.33417	4.01373	-0.77748	0.00065421	0.00957067
Smurf1	5.16783	5.04885	5.35361	4.0319	4.36252	4.50915	-0.774885	0.00107632	0.0146289
Hnrnpll	5.66066	6.02388	6.38177	4.59999	5.59511	5.16952	-0.772688	0.00339357	0.0374629
Relt	4.69985	4.41367	5.04848	3.75228	3.6823	4.11064	-0.770846	0.000577488	0.0086111
Creb5	5.51654	5.48328	5.07755	4.23919	4.71166	4.45916	-0.77053	0.00276682	0.0317431
Uri1	4.4394	4.30754	5.25604	3.45696	3.74533	4.19273	-0.769904	0.00105969	0.0144367
Zfp622	5.27642	4.73601	5.15137	4.36474	4.02097	4.13529	-0.769549	0.000490292	0.00749475
Ncoa7	4.03411	4.26418	4.73669	3.0489	3.71785	3.71045	-0.766821	0.00115642	0.0155205
Rpl26	8.28745	7.43168	8.20516	7.11472	6.87937	7.198	-0.766495	0.00163024	0.0205417
Asl	5.63392	5.60918	5.7279	4.7624	5.09061	4.45142	-0.764761	0.00281846	0.0322674
Rad51D	2.64648	2.51167	2.87352	1.90411	2.01101	1.93769	-0.761794	0.00294028	0.033353
Tmem70	4.99733	4.68603	5.53158	4.16571	4.15472	4.27036	-0.761374	0.00331282	0.0366758
Rpl14	7.56591	6.68301	7.25887	6.21642	6.17211	6.4195	-0.758339	0.00435232	0.0454443
Uap1	5.40601	5.0657	5.38647	4.16619	4.46861	4.59588	-0.757958	0.00249746	0.0291449
Mtor	4.22322	3.97069	4.6249	3.40951	3.43882	3.43895	-0.756895	0.00209294	0.0252145
Klhl2	3.90804	4.2248	4.14203	3.0415	3.54542	3.18883	-0.756836	0.00134762	0.0175669
Dclre1B	3.5031	3.72529	3.20588	2.40382	3.03402	2.61521	-0.755121	0.00459825	0.0474972
Ppp1R12A	5.51936	5.57598	5.95569	4.68388	4.85892	4.87259	-0.753208	0.000896758	0.0125569
Csnk1G1	3.61642	3.88429	4.1247	2.75881	3.34785	3.0663	-0.752663	0.00138667	0.0179725
Ccni	6.87495	6.58585	6.83208	5.71062	6.15681	5.76553	-0.749382	0.00461114	0.0475622
Rpl34	8.41319	7.67207	8.47581	7.16226	7.04014	7.70738	-0.738043	0.00321107	0.0358119
Rps14	9.48585	8.49441	9.27386	8.47229	7.90591	8.23419	-0.733603	0.00229806	0.0272271
Gltscr2	7.07807	6.64432	7.20333	6.31638	6.0855	5.90472	-0.732762	0.00411876	0.0435748
Eci2	5.46742	5.52996	5.43098	4.53737	4.88638	4.44247	-0.731909	0.00138496	0.0179589
Dhx57	2.90839	3.00003	2.9168	2.12309	2.43089	2.08719	-0.729891	0.00391743	0.0418004
Rpl7	8.3024	7.81133	8.44297	7.26614	7.19015	7.49232	-0.724106	0.00211818	0.0254735
Nd4	9.91078	9.33071	9.69012	8.8049	8.67424	8.84529	-0.721076	0.00392348	0.0418345
Rps3A1	7.45994	6.96754	7.56915	6.31651	6.3207	6.77332	-0.719737	0.00243565	0.0285338
Foxo1	3.22177	2.90888	3.71033	2.4038	2.38011	2.8019	-0.718736	0.00272988	0.0313988
Mdp1	4.69053	4.55227	4.91387	3.84696	3.84073	4.00341	-0.716636	0.0022978	0.0272271
Chd7	2.69503	3.17128	3.437	2.10443	2.45552	2.56387	-0.70686	0.00172328	0.0214554
Rps19	6.98819	6.29522	6.7524	5.86414	5.72225	5.91505	-0.706358	0.00369741	0.0400047
Rps21	8.67554	8.59141	9.21566	7.62095	8.09403	8.22141	-0.702043	0.00375716	0.04049
Rp9	5.9464	5.4724	5.79274	5.04175	4.88832	4.7991	-0.699362	0.00285963	0.0325741
Pygo2	5.11385	5.02405	4.88727	4.18089	4.4812	3.94114	-0.693736	0.00246419	0.0288309
Txndc17	6.95375	6.73376	7.25458	5.98838	6.21313	6.24033	-0.693129	0.00345676	0.0378835
Zfp219	3.77891	3.54762	3.92416	3.1613	2.79702	3.02226	-0.690067	0.00457666	0.0473863
Rpl13A	8.43209	8.34876	8.96796	7.41155	7.76829	8.07041	-0.686471	0.00433043	0.0452862
Map4K4	5.96802	5.64497	5.93303	5.2748	4.83103	5.00186	-0.683089	0.00315513	0.0352894
Orai3	5.50973	5.09672	5.27358	4.61134	4.5717	4.29055	-0.681097	0.00347249	0.0380406
Glipr1	7.1942	7.61501	7.10676	6.42007	7.04129	5.98646	-0.680631	0.00407364	0.0431647
Tprgl	6.57997	6.24948	6.58523	5.77455	5.64799	5.55063	-0.676877	0.00302988	0.0341273
Rpl18	7.60269	7.14736	7.72416	6.70893	6.4073	6.9443	-0.661233	0.00258819	0.0299851
Bms1	4.68305	4.96338	4.54232	3.95762	4.23272	3.80349	-0.620512	0.00431024	0.0451786
Kif13A	2.90571	3.42289	3.46535	3.42398	3.91575	3.81443	0.648676	0.00298669	0.0337948
Spg20	3.12664	2.96595	3.41681	3.63734	3.41081	3.8225	0.651572	0.00471282	0.0485115
Zak	1.95248	2.85949	2.17065	2.21923	3.33479	2.69441	0.66011	0.0047908	0.049247
Rsrp1	4.58534	5.91766	4.84344	5.07736	6.60373	5.16147	0.661081	0.0032183	0.0358631
D5Ertd579E	2.76693	3.28663	2.85266	3.42125	3.62427	3.23152	0.663889	0.00468346	0.0482714
Alas1	6.50436	7.70802	6.49356	6.98084	8.23809	7.06258	0.678448	0.00373058	0.0402994
Pik3C2A	3.01491	3.5233	3.00426	3.56083	3.77989	3.65201	0.684958	0.0043645	0.0455366
Ugdh	4.79229	5.21934	4.74986	5.00758	5.98699	5.33001	0.685026	0.00428418	0.0449574
Tubb2A	4.40507	4.9875	4.47864	5.0415	5.59844	4.79442	0.688777	0.00284819	0.0325256
Cd63	7.24879	7.92368	7.3434	7.7157	8.32901	8.10001	0.694613	0.00419338	0.0442094
Glul	6.07089	5.80758	5.90027	6.54922	6.26125	6.58209	0.694642	0.00299395	0.0338629
Ap2A2	5.47723	5.27474	5.04591	5.99842	5.66482	5.74191	0.697025	0.00344224	0.0378586
Saraf	5.7928	5.99002	5.69802	6.48243	6.31459	6.30622	0.698281	0.00320156	0.0357454
Mfsd5	5.27439	5.05108	4.88077	5.82598	5.35103	5.63635	0.698491	0.00374293	0.0404168
P2Ry6	6.70695	5.74918	4.57267	7.40515	6.01741	5.22649	0.700312	0.00435191	0.0454443
Atp6V1H	5.5611	6.07272	5.60263	6.17846	6.35924	6.33308	0.702979	0.00395653	0.0420878
Siae	3.88543	3.71179	3.72041	4.5546	4.33168	3.99659	0.704706	0.00242952	0.0284743
Abhd12	5.92891	5.63752	5.71895	6.58498	6.10676	6.28357	0.721293	0.00138208	0.0179301
Rhoc	5.96748	6.3393	7.12517	6.80609	6.69923	7.63135	0.723037	0.00274057	0.0315042
Mknk1	5.03675	4.86806	4.4323	5.33369	5.38707	5.2896	0.724608	0.00353676	0.0385273
Cenpb	6.12338	6.12267	5.88618	6.55175	6.65111	6.67566	0.738613	0.00217931	0.0260817
Atp8A1	3.37851	3.37285	2.54727	3.92994	3.73148	3.21943	0.73881	0.00168157	0.0210518
Mdm2	4.92208	5.41151	5.11811	5.79554	5.74758	5.6416	0.740866	0.00276119	0.0316919
Tnfaip8L2	5.766	5.70044	4.95416	6.55532	6.06995	5.53746	0.741104	0.00174584	0.0216767
Abl2	2.52317	3.03935	2.65812	3.03513	3.25227	3.48202	0.741503	0.00483667	0.0496435
Rere	3.50085	3.16348	3.06522	4.05547	3.49165	3.81053	0.744236	0.00197143	0.0239631
Rasa1	4.13811	4.17232	3.90503	4.48413	4.78007	4.65016	0.744952	0.00149238	0.0190877
Bc005537	6.88595	7.2102	7.24243	7.4948	7.79719	7.8309	0.747661	0.00136229	0.0177156
2510009E07Rik	3.53179	3.10498	4.04764	3.68967	4.00487	4.65446	0.748624	0.00414094	0.0437244
Rab1A	6.55465	6.90802	6.71244	7.50196	7.23486	7.23343	0.752218	0.00428063	0.0449442
Pon2	5.98604	6.20262	6.28621	6.34238	6.92376	7.04253	0.767653	0.00131822	0.0172831
St6Galnac4	3.76023	3.36066	3.69721	4.57912	3.79739	4.17503	0.768046	0.00105373	0.0143628
Akr1A1	9.31437	9.70751	9.15224	10.099	10.032	9.90785	0.772067	0.00365909	0.0396541
Rnf13	5.70306	6.09275	5.15241	6.11847	6.63412	6.03535	0.772913	0.0018069	0.0223024
Ptpra	4.99089	5.17387	4.87417	5.34427	5.86012	5.67146	0.777403	0.00122592	0.0162533
Igf2Bp2	2.67036	3.6676	3.68678	3.37937	4.17675	4.18683	0.778308	0.000840207	0.0118914
Inpp4A	2.19684	2.63618	2.55449	2.5503	3.24753	3.20367	0.78146	0.00111956	0.015116
Plekhm3	3.71047	3.70538	3.09723	4.17316	4.04892	4.04682	0.782302	0.00321502	0.0358413
Wsb2	5.09334	5.39192	5.08181	5.91848	5.84574	5.66268	0.783366	0.000780215	0.0111256
Ncstn	5.70447	5.88262	5.61581	6.57216	6.15954	6.34434	0.783835	0.00258821	0.0299851
Heatr5A	3.69655	3.80948	3.822	4.36674	4.47715	4.27464	0.784125	0.000440953	0.00688774
Fam102B	3.94353	4.02719	3.63032	4.58438	4.49762	4.32335	0.786915	0.000538779	0.00812172
Il6Ra	3.93093	4.01243	3.40522	4.43808	4.47595	4.23745	0.789315	0.00115996	0.0155533
Fez2	4.39206	4.10507	3.84585	4.92418	4.44288	4.80812	0.789621	0.00365917	0.0396541
Homer3	2.8187	3.1141	2.7874	3.50222	3.48814	3.44334	0.791686	0.00396897	0.0421872
Gbp7	5.1015	4.69699	3.88432	6.01518	5.05974	4.4697	0.792528	0.00161055	0.0203691
Flcn	3.60928	3.88359	3.37109	4.53571	4.10164	4.0291	0.793529	0.00426815	0.0448759
Knop1	3.32817	3.5028	3.268	3.75537	4.14227	3.98723	0.795782	0.000473272	0.00728785
Mylip	3.30759	2.70311	3.49943	3.73398	3.52679	4.00276	0.797041	0.00153894	0.0196094
Tex264	4.75359	4.61858	4.21743	5.33568	5.18443	4.95327	0.800225	0.000465177	0.00718356
Vamp3	4.52948	5.05301	4.45469	5.2411	5.36025	5.33116	0.80244	0.00161373	0.0203895
Inppl1	3.94301	3.7694	4.36692	4.85327	4.30713	4.78239	0.803321	0.000791625	0.0112706
Mocs1	3.75678	3.96713	3.54771	4.71768	4.19866	4.20123	0.804059	0.00377521	0.0406523
Peak1	3.40681	2.75654	3.52208	3.87453	3.56204	4.04941	0.81132	0.000415861	0.00655989
Mef2A	4.9552	4.85922	4.63164	5.33461	5.28924	5.76635	0.814541	0.00380689	0.0409124
Sepn1	4.39875	4.06681	4.04393	4.83793	4.61008	4.96917	0.814793	0.000890975	0.0124953
Igf2R	4.50619	5.41188	4.63581	5.0568	5.93508	5.51037	0.81807	0.000977095	0.0135035
Wdr91	4.35439	4.84236	4.49153	5.31772	5.19851	5.16386	0.837028	0.000932997	0.0129841
Retsat	3.17424	3.02751	3.12798	3.97493	3.33117	3.9016	0.838301	0.00413673	0.0436969
Atp1A3	5.47784	6.34575	5.7502	6.00532	6.69713	6.92054	0.840737	0.00402601	0.0427434
Aldh3B1	5.11873	5.63338	5.43807	6.18066	5.94865	6.09555	0.84082	0.00158844	0.0201363
Adgre5	4.74347	4.46448	5.18416	5.47209	4.74356	6.20043	0.842861	0.00191678	0.0234457
Tmem209	3.07172	3.26754	3.05301	3.75993	3.52728	4.00083	0.844953	0.00311351	0.034867
Papd7	3.26337	3.28135	2.78845	4.22702	3.47747	3.52743	0.848076	0.00344289	0.0378586
Tmem63A	3.61583	4.01153	3.58909	4.641	4.17734	4.36613	0.848838	0.00386094	0.0413462
Ppip5K2	3.0802	3.21835	2.89534	3.63556	3.53809	3.92385	0.850918	0.00228077	0.0270459
Raph1	3.13694	3.40423	2.92556	3.28808	4.07905	4.02219	0.851772	0.00431627	0.0452244
Ppt2	4.56887	4.48189	3.67664	5.35654	4.74886	4.64668	0.855835	0.00242425	0.0284371
Spsb2	3.8092	4.17055	3.81596	4.62378	4.5236	4.66706	0.859439	0.00266827	0.0307814
Klhl9	4.72223	5.09604	4.5606	5.12758	5.61054	5.71528	0.859811	0.00215809	0.0258847
Ndufa4	5.67618	6.64629	5.42495	6.62363	7.2536	5.97608	0.860619	0.000427449	0.00672316
Irf1	4.41941	4.125	3.84004	5.72225	4.43527	4.31084	0.871869	0.00391808	0.0418004
Fam46A	4.29219	4.32738	4.33163	5.37729	4.61079	5.04743	0.872276	0.0016669	0.0208979
Mfsd7B	3.14509	3.74414	3.48538	3.69803	4.20041	4.49203	0.873251	0.000753505	0.0107901
Il3Ra	4.80642	4.39792	4.61506	5.67489	4.65202	5.59496	0.873374	0.00199882	0.0242623
Myo5A	4.61214	5.31191	4.9039	5.35883	5.79516	5.79872	0.876997	0.000536469	0.00809589
Rrbp1	5.4926	5.85227	6.12946	6.52677	6.29833	6.80912	0.879664	0.000798981	0.0113694
Pqlc2	3.02906	3.08514	2.40392	3.97094	3.54761	2.9482	0.881034	0.00241004	0.0282826
Fzd7	2.80301	3.17543	3.15031	3.48819	3.42604	4.20095	0.881171	0.00235723	0.0277948
Atp6V0C-Ps2	4.41837	4.48928	4.15322	5.49378	4.88727	4.79429	0.881608	0.0016633	0.0208808
Clec5A	3.83371	4.87557	3.83611	4.48298	5.20544	4.95213	0.882193	0.00162042	0.0204368
Arhgap25	5.38724	5.64191	4.74102	5.79981	6.5299	5.59459	0.883251	0.000298744	0.00498133
Casp1	4.91398	5.42081	4.60127	5.87518	5.96292	5.25099	0.885552	0.000190803	0.00344116
Prkch	2.95807	3.10409	2.61669	3.62434	3.48879	3.53367	0.886393	0.00146966	0.0189355
Tbc1D24	1.6958	1.79727	1.67003	2.14601	2.22926	2.44774	0.888014	0.00119518	0.0158923
Lats2	3.06242	3.25108	2.67141	3.71128	3.71964	3.54132	0.888316	0.000328597	0.00541356
Hs1Bp3	3.57863	3.87152	3.35859	4.33264	4.36823	4.18578	0.891194	0.000262793	0.00450344
Naa20	3.81718	4.19284	3.71979	4.51506	4.588	4.73795	0.891789	0.00240202	0.0282086
Gna12	4.94544	4.45195	4.48318	5.87246	4.91988	5.24629	0.892086	0.000224035	0.00392589
D1Ertd622E	4.12008	4.72147	3.74047	4.87445	4.89293	4.94124	0.893235	0.00439096	0.0457774
Cerk	5.02925	5.083	4.91416	5.83594	5.53951	5.82917	0.893654	0.000352253	0.00570646
Dram2	5.28491	5.36781	4.9644	5.76945	5.75179	6.29974	0.896901	0.00362049	0.039329
Atg4C	3.06448	3.32076	3.16712	3.74855	3.76445	4.08816	0.897381	0.000626558	0.00921495
Cdk18	5.06986	5.53657	4.75744	5.4809	6.31335	5.76268	0.897428	0.000394842	0.00628519
Pstpip2	4.17857	4.92429	4.30378	5.56289	5.23743	4.77806	0.897508	0.00471389	0.0485115
Npc2	7.92664	7.9225	8.0416	9.2773	8.39132	8.46823	0.898059	0.0038628	0.0413498
Pld4	6.73856	5.79234	6.84893	7.5174	6.65781	7.42993	0.898318	0.000100687	0.00199896
Plbd2	4.90049	4.35387	4.24091	5.77425	4.82561	5.06564	0.89888	0.000186436	0.0033781
Tnfrsf1A	6.21817	6.04166	5.3453	6.7884	6.46455	6.58526	0.902829	0.00181068	0.0223287
Dgkz	4.61372	5.04006	4.41764	5.73499	5.31475	5.21399	0.904314	0.00149162	0.0190877
Ctnnb1	6.44979	6.70194	6.48896	6.7788	7.57166	7.54423	0.907163	0.00102249	0.0140213
Uap1L1	5.80946	5.82952	5.16309	6.68989	6.40924	5.93963	0.907294	8.48529e-05	0.0017275
Myof	5.21722	6.56067	5.78949	6.10657	7.12337	6.58948	0.911545	0.000241551	0.00417098
Tmem67	1.85004	1.98737	1.61116	2.6097	2.3861	2.20253	0.91202	0.00296936	0.0336128
Cbr1	3.35437	3.74751	3.18062	4.22988	4.51184	3.66737	0.914271	0.00140906	0.0182452
Slc43A2	5.81417	5.51934	4.45048	6.69162	5.99071	5.34989	0.916437	0.000363776	0.00585727
Cd300A	4.26583	4.17778	4.11527	4.71111	4.79366	5.26991	0.919437	0.000654266	0.00957067
Slc17A5	3.81382	3.6675	3.48217	4.26495	4.46957	4.39601	0.920211	0.000185096	0.0033583
Parvb	4.12424	3.92898	3.54826	4.47415	4.48882	4.83296	0.9208	0.00231846	0.0274091
Milr1	5.01	5.7426	4.16521	5.84803	5.94809	5.37313	0.922747	0.00301728	0.0340277
Rab3Il1	5.83486	5.07577	4.6934	6.78764	5.89586	5.19627	0.924522	7.32583e-05	0.00152808
Tdrd7	3.91144	3.8633	3.69737	4.92873	4.31364	4.42953	0.924817	0.000221579	0.00389792
Fmn1	1.55298	1.8057	1.90606	1.93416	2.52144	2.57861	0.925631	0.000139071	0.00261397
Tcof1	3.40922	3.61203	3.63648	4.56196	3.72138	4.55574	0.928769	0.00375409	0.04049
1190002N15Rik	2.51909	2.17067	2.2443	3.52543	2.76578	2.62377	0.931947	0.00109486	0.0148193
Appl2	3.76991	3.55282	3.02941	4.33741	4.2916	3.90533	0.935195	0.000117503	0.00226819
Vps37B	3.21814	3.4888	3.29429	4.18664	4.05499	3.93718	0.936323	0.000268583	0.00455953
Atp6V1A	6.16665	6.90265	6.40373	7.25368	7.2507	7.30821	0.937237	0.000957003	0.0132774
Slfn3	2.45563	2.31117	2.4188	3.54194	2.75673	2.90814	0.938376	0.00484081	0.0496672
Sgpl1	6.57373	6.64261	6.24724	7.63646	6.93015	7.24238	0.939431	0.00143373	0.0185206
Cpq	4.52313	3.67164	4.08039	5.27096	4.57548	4.69166	0.941341	4.23042e-05	0.000952598
P4Ha1	5.30039	4.55637	4.30201	5.74791	5.65313	5.06137	0.942207	0.000176375	0.00322156
Slc12A7	3.3688	2.72964	3.02264	4.39787	3.56681	3.31013	0.942269	0.000372812	0.00598149
Plekho2	6.12383	6.25644	6.36317	7.33814	6.8197	6.95073	0.944921	0.00050058	0.00762626
Ccdc126	1.88491	2.0454	1.90653	2.66317	2.41522	2.64474	0.945018	0.00427664	0.0449303
Atp6V0C	5.31512	6.13797	5.85284	6.58035	6.50406	6.57589	0.945412	0.000881326	0.0123983
Disp1	1.53783	1.53064	1.51526	2.17207	2.0475	2.07404	0.948895	0.000917689	0.012817
Pde8A	3.17337	4.35789	3.50981	3.88688	4.84751	4.55154	0.949576	0.000300868	0.00500206
Plod3	5.19548	5.12825	4.2652	5.86419	5.49506	5.58205	0.955165	0.00162971	0.0205417
Dusp23	2.8424	2.97941	3.46863	3.89989	3.39927	4.18805	0.955446	0.00213724	0.0256686
Laptm4A	6.69707	6.72999	6.70863	7.66728	7.13718	7.74353	0.960012	0.000451506	0.00702834
1700017B05Rik	3.1408	2.96904	2.98837	4.15778	3.17989	3.97022	0.960951	0.00148516	0.0190491
Asah1	7.11661	7.50924	6.89226	8.00235	7.81726	8.12331	0.962781	0.00153261	0.019547
Tspan32	2.9528	3.28084	3.72486	3.3191	4.18585	4.71003	0.964179	0.000733653	0.0105502
Tbxas1	6.15019	6.16989	5.82891	7.22739	6.69383	6.64504	0.964583	0.000135231	0.00255594
Pirb	5.84423	5.63778	5.65298	6.87072	6.41188	6.26448	0.965049	4.86863e-05	0.00107406
Atp1B3	6.71105	6.79811	6.3874	7.68472	7.3217	7.31988	0.965873	0.000136063	0.00256988
Zfand2A	3.8878	4.61864	4.22878	4.98826	5.04988	5.0434	0.966257	0.000222952	0.00391448
Glt8D1	2.61458	2.81026	2.24315	3.00889	3.59602	3.18617	0.968731	0.0012773	0.0168115
Csf1R	8.73817	8.13119	6.83695	9.60973	8.51053	8.03557	0.969519	0.0011825	0.0157932
Socs6	4.23187	4.04542	4.98949	4.65524	5.09999	5.89173	0.973463	0.000104128	0.00204782
Kif13B	2.84038	2.83747	3.13162	4.13177	3.19046	3.72238	0.974104	0.00136924	0.0177974
Snx6	6.0687	5.71593	5.6155	7.33604	6.23252	6.27937	0.975439	0.000329293	0.00541431
Pomt2	1.60386	1.63835	1.58401	2.15927	2.12571	2.36181	0.977575	0.000867802	0.0122334
Lat2	5.99357	6.72206	5.72495	6.63973	7.29209	6.9707	0.978185	0.000335929	0.00549681
Ikbip	1.47163	1.73017	1.78714	2.00442	2.34088	2.49009	0.978902	0.000720512	0.0103998
Rnf150	3.00319	2.80482	1.99927	3.64359	3.38003	2.91999	0.979762	6.7523e-05	0.00142359
Mr1	3.14918	3.85671	3.33964	3.7866	4.52833	4.34408	0.979966	0.000118208	0.00228017
Eng	4.18864	3.75894	4.40511	5.6243	4.17559	4.95106	0.980817	0.00149601	0.0191251
Tbkbp1	3.00649	3.38039	2.57345	4.10902	3.56612	3.51908	0.981413	0.00260961	0.0301944
Arsk	2.85846	3.0506	2.55965	3.38114	3.52259	3.79047	0.982312	0.00161492	0.0203895
Aldh7A1	2.26218	2.46304	2.76179	3.43156	3.0291	3.17735	0.983452	0.00169129	0.0211403
Eps8	5.19197	5.21471	5.66298	6.44202	5.71971	6.36569	0.983475	0.000354447	0.00573388
Lrrc25	6.28142	6.34901	5.2381	7.4665	6.71666	6.1564	0.984725	0.00042531	0.00669727
5730508B09Rik	3.19911	3.90464	3.87602	3.93	4.63925	4.76192	0.985157	9.11841e-05	0.00183577
Pgap1	2.65429	2.78337	2.64789	2.85	3.9793	3.47868	0.986145	0.000965938	0.0133808
Psap	11.9522	11.4972	11.8051	12.7194	12.0185	13.0305	0.987031	0.000925442	0.012912
Tpst1	3.5485	2.85102	2.57053	4.50558	3.52646	3.20664	0.989189	0.000191208	0.00344618
Acer3	3.58344	3.77134	3.35941	3.93881	4.42261	4.7194	0.989429	0.00147908	0.0189981
Mdfic	5.12024	5.27516	4.82275	5.6714	5.65227	6.37446	0.990245	0.00393368	0.0419105
Sh3D19	1.75875	1.81706	2.18044	2.6993	2.40052	2.64116	0.993264	0.000342778	0.00558201
Iqsec1	3.27014	4.04301	3.69196	4.5421	4.41479	4.42233	0.994324	0.000679062	0.0098855
Spryd7	2.75852	3.56458	2.99598	3.47278	4.01493	4.14298	0.997581	0.0014879	0.0190663
Hs2St1	3.44039	3.52233	3.20667	4.4807	4.13976	3.90952	0.998119	2.87094e-05	0.000693013
Nucb2	3.75094	4.07988	4.05498	4.76586	4.69449	4.84838	0.998709	7.16552e-05	0.00150271
Efemp2	2.34507	1.79309	2.20865	3.24117	2.50474	2.68053	1.00089	0.00160906	0.0203597
Myo7A	3.04021	3.15925	2.73901	4.01758	3.47462	3.7496	1.00256	0.000406058	0.00643138
Nhlrc3	4.14342	4.74804	4.32753	5.1127	4.97402	5.59607	1.00307	0.00189687	0.0232544
Dmxl1	3.11879	3.22878	3.14173	4.24327	3.67934	3.91063	1.00339	0.000161675	0.00298112
Nnt	2.18599	2.47101	2.07815	3.15992	3.12432	2.59037	1.0041	0.000400015	0.00635419
Pam	2.80256	3.07459	2.20626	3.10028	3.77874	3.4518	1.00591	0.00211979	0.0254816
Snx27	3.20215	3.77471	3.21747	4.50858	4.12438	3.94623	1.00793	0.000763808	0.0109203
Fam111A	4.3883	4.96844	4.07289	5.51553	5.41954	4.98209	1.00984	0.000133951	0.00253528
Rnf130	6.90424	6.90995	6.45676	7.75223	7.31926	7.76606	1.01073	0.000629767	0.00925714
Ftl1	8.77166	9.69229	9.29498	9.46756	10.3009	10.5761	1.01131	0.000380824	0.00609925
Fndc3B	3.95734	4.22992	4.12006	4.8889	4.62557	5.2644	1.01167	0.000305129	0.00506294
Cmtm3	6.02643	5.72432	5.49995	6.78331	6.51648	6.50428	1.01253	1.12055e-05	0.000306084
Tmem165	5.45323	6.1259	5.80602	6.42434	6.71941	6.79555	1.01289	3.531e-05	0.000819547
Gng2	4.8482	4.76193	4.19593	5.75858	5.20349	5.35104	1.01306	0.000206141	0.00367149
Eif2Ak2	3.88897	4.12979	3.82802	5.24631	4.78054	4.30637	1.01802	0.000330094	0.00542092
Atp6V1B2	7.08141	7.59826	7.56883	7.87027	8.436	8.53813	1.01844	2.58676e-05	0.000635304
Ifnar2	5.06324	4.9053	4.47198	5.97031	5.15021	5.8563	1.01873	0.00180798	0.0223055
Arhgap12	3.13675	3.12229	3.06163	3.69887	3.66045	4.35031	1.01942	0.000479417	0.00735747
Arhgap17	4.39015	4.25971	3.6547	5.14128	4.94723	4.71447	1.02199	1.98286e-05	0.000504609
Plekhg1	2.60139	2.92878	3.12286	3.53564	3.46534	3.99295	1.02232	2.3836e-05	0.000591634
Sord	3.30478	4.01392	3.4692	4.7143	4.4506	4.08734	1.02524	0.00128032	0.0168431
Card19	5.53922	6.28368	5.72153	6.53556	6.64687	6.95414	1.02585	0.000410885	0.00649648
Lrrc8A	2.97941	3.15115	2.81102	3.71006	3.65381	3.95411	1.02676	0.000211408	0.00376038
Ap5S1	3.0609	2.79077	3.03507	3.67351	3.54888	4.04737	1.03015	0.00049721	0.00758342
Idua	3.80679	3.73415	3.30016	4.95994	3.91497	4.44044	1.03088	0.00167918	0.0210316
Abcd3	3.22235	3.92181	3.57569	4.26684	4.30021	4.62374	1.0324	0.000268439	0.00455953
Prnp	2.98486	3.25627	3.37834	3.70345	4.33251	4.01892	1.0348	6.82471e-05	0.00143678
Rell1	3.57648	3.99169	3.46227	4.24058	4.47616	4.83236	1.04009	0.000597265	0.00885118
Zcchc2	3.21965	3.3705	3.03657	4.53999	3.66344	3.88378	1.04208	0.000772844	0.0110321
Fut8	2.97486	2.97784	3.59087	4.44419	3.43081	4.14221	1.04549	0.00125302	0.0165662
Cyp4V3	4.51784	4.43208	4.21358	5.3585	5.29671	5.1	1.04551	1.95893e-06	6.72243e-05
Slc38A7	3.93375	3.90559	3.91843	5.19426	4.13136	4.98653	1.04571	0.00103116	0.0141189
B4Galt5	5.49891	5.28784	4.99987	6.51647	6.09032	5.81995	1.04686	7.18766e-06	0.000207381
Ppp1R3B	2.87669	3.57187	2.74521	3.28216	4.13864	4.23122	1.04732	0.002325	0.0274505
Atp2B1	5.37624	5.28145	5.09546	5.67518	6.08869	6.64007	1.04778	0.00212774	0.0255658
Plxdc2	6.53255	5.45525	6.19449	7.11127	6.30256	7.43517	1.04829	9.59362e-05	0.00191724
Antxr2	5.17467	5.09692	4.49327	5.77006	5.88297	5.74175	1.04835	7.95282e-05	0.00163723
Pfkfb4	2.98743	3.64975	3.43013	3.91461	4.39044	4.26084	1.05087	6.93656e-06	0.000201205
Entpd1	4.85402	5.02393	4.35773	6.24154	5.61923	5.01032	1.05117	0.000197862	0.00354729
Soat1	6.21555	7.08266	5.82003	6.91458	7.58242	7.31464	1.05377	0.00101497	0.0139479
Sgsh	2.71201	2.27028	1.62553	3.82466	2.59421	2.42659	1.05439	0.000744294	0.0106694
Adam10	5.18244	5.46145	5.14945	5.94704	5.98207	6.5374	1.0566	0.000367091	0.00590015
Vmp1	4.56907	5.50393	4.64674	5.48134	5.93678	5.95463	1.05788	0.00026791	0.0045538
Zswim6	3.11281	2.89428	2.45059	3.72525	3.38718	3.77366	1.05848	0.000630228	0.0092589
Wwc2	1.90226	2.24394	2.30948	3.00889	2.83201	2.8605	1.06028	0.000279263	0.00470557
Man1C1	4.21372	4.50549	3.99486	5.57756	4.87418	4.89147	1.06249	0.000431955	0.00678227
Kdelc2	2.21148	2.10363	2.02287	3.32265	2.70055	2.57985	1.0654	0.00035231	0.00570646
Themis2	5.97256	5.4191	6.0708	7.49799	6.21928	6.47034	1.06769	0.000580341	0.00864279
Gpr137B	2.49583	3.12415	2.10876	2.93197	3.90338	3.27839	1.06795	0.000646163	0.00946742
Wdr41	4.10502	3.91472	3.00175	4.64393	4.58669	4.3881	1.0733	0.000414258	0.00654219
Mgat5	3.2252	3.85703	3.19904	4.22343	4.52136	4.11166	1.0746	1.14154e-05	0.000311502
Stxbp5	2.44226	3.36765	2.64789	3.28555	3.98146	3.64969	1.0754	1.00427e-05	0.000279662
Samd8	2.66979	3.97928	3.2547	3.39602	4.27199	4.80258	1.07843	0.00218298	0.0261005
Unc93B1	7.28109	6.89006	7.07751	8.56798	7.51085	7.94832	1.08036	6.55806e-05	0.00138601
Fry	1.08325	1.96582	1.50951	1.63364	2.36572	2.54421	1.08579	0.000373939	0.00599604
Dnmt3A	3.61098	3.65993	3.67298	4.77481	4.49933	4.31695	1.08707	9.24294e-06	0.000259518
Atp6V0A1	5.88262	6.21846	5.74728	6.77637	7.28983	6.57012	1.08985	3.35195e-06	0.000109105
Tnfaip2	6.49136	7.46271	5.5778	7.58847	8.09245	6.6585	1.09468	3.19667e-05	0.000755378
Mocs2	3.75787	4.44863	4.08002	5.23439	4.64638	5.11269	1.09626	0.00201607	0.0244473
Aph1C	2.41933	2.73543	2.34042	3.12352	3.29702	3.53157	1.09651	0.000130003	0.00247261
Atp6V1C1	5.39996	6.18608	5.39657	6.43463	6.52841	6.81531	1.09698	0.000578936	0.00862659
Anxa1	8.91479	9.59271	8.8183	9.56204	10.8063	9.79683	1.09727	2.77065e-05	0.000672353
H2-D1	9.17185	8.98135	9.626	11.0425	9.59439	10.013	1.09974	0.00435925	0.0454992
Hfe	5.1041	4.43914	5.81511	6.38345	5.90516	5.83841	1.10141	0.00242656	0.0284519
Dtnbp1	4.94801	5.44741	5.28801	6.24673	5.82479	6.41203	1.10326	0.000221805	0.00389937
Hs6St1	3.44708	3.34597	3.42538	4.26114	4.0576	4.57519	1.10761	7.95709e-06	0.000226931
Slc45A4	3.4207	3.33506	3.04434	4.49507	3.98274	3.98118	1.11035	4.67079e-06	0.000145582
Lmbrd2	2.88923	3.34589	2.88081	4.13721	3.78999	3.8067	1.11164	0.000216712	0.00382966
Rapgef2	2.63166	2.32508	2.51972	3.95363	2.90272	3.14268	1.11431	8.74118e-05	0.001769
Tnfrsf14	4.16696	3.38778	3.48183	5.43003	4.05683	4.27856	1.11468	0.000186735	0.00337901
Cd36	6.83867	8.29526	8.27087	7.91787	8.85822	9.51476	1.11566	0.000102567	0.00202521
Galc	3.44319	4.06722	3.44846	4.87029	4.45955	4.35252	1.11609	0.000329048	0.00541356
Msrb2	1.6716	2.62909	1.51593	2.65848	3.17193	2.25186	1.11651	0.00274136	0.0315042
Cd72	4.59464	4.78038	3.6253	5.38572	6.67011	3.7726	1.11708	0.0045412	0.0470748
Tusc1	2.88985	3.11259	2.91892	3.5225	3.87578	4.1586	1.11819	0.000416908	0.00657259
Grina	6.37437	6.6006	6.04928	7.64578	6.72802	7.51587	1.11923	0.00257102	0.0298623
Snx2	6.4929	6.84309	6.06108	7.85113	7.35547	7.07373	1.11932	0.000101686	0.00201437
Cmklr1	5.7477	5.63799	4.83373	7.01693	6.39652	5.66581	1.11937	7.90232e-06	0.000225606
Lpl	8.28313	9.95412	9.79285	8.79539	10.9286	11.2154	1.11978	0.000295351	0.00493991
Abcg2	1.94749	2.44883	2.41939	2.71909	3.31647	3.225	1.12061	6.16123e-05	0.00131235
Tmem206	3.25075	3.83862	3.03514	4.23052	4.79932	3.81599	1.1279	4.20449e-07	1.74464e-05
Dusp3	4.6924	5.26924	4.95084	5.42613	6.19159	6.16689	1.12921	5.68482e-06	0.000170538
Tnfrsf1B	6.31574	6.2117	6.33025	6.92305	7.56443	7.28454	1.12995	2.99585e-05	0.000716762
Tsku	2.92294	3.12688	2.4044	4.11628	3.58204	3.377	1.13085	0.000215441	0.00380967
Fam151B	1.55712	1.98076	1.5532	2.40147	2.45062	2.46259	1.13159	0.00301407	0.0340197
Cd151	4.37866	4.86605	3.76644	4.90988	5.50732	5.45389	1.13529	0.0011463	0.0154081
Tifa	4.26924	4.48639	3.60407	5.63646	4.65558	4.88449	1.13663	0.00160627	0.0203338
Rxra	4.60199	4.86318	3.94537	5.59756	5.43462	5.23544	1.13665	4.08847e-05	0.000925233
Arhgap10	3.77617	4.30162	3.7483	4.91252	4.8042	4.92523	1.13725	3.9987e-05	0.000909462
Lmo2	5.01564	5.26387	4.9865	6.62067	5.92987	5.62946	1.13856	0.000188015	0.00339765
Cd300Lf	5.0723	5.0248	4.91116	5.95663	5.2981	6.66631	1.13886	0.00251015	0.0292553
Fcgr2B	8.66905	7.69594	7.69664	9.71718	8.17603	9.13005	1.13997	0.000235738	0.00408617
Sdc3	7.48533	5.6533	6.8784	8.57925	7.12228	7.27021	1.14382	0.000189713	0.00342377
Irf2Bpl	2.90132	3.5476	2.87856	3.89924	3.93303	4.22207	1.14851	0.000298311	0.00498021
Matk	2.84089	3.41554	2.99496	3.42368	5.16231	3.43915	1.14963	0.00188562	0.0231447
Sap30	4.157	4.04726	3.71042	5.26256	4.78011	4.7553	1.15717	1.30551e-05	0.000348893
Clcn7	5.03265	5.75378	5.01418	6.82826	6.08657	5.86054	1.1578	0.00184954	0.0227666
Arhgef3	4.03235	3.27682	3.37313	5.10592	4.02681	4.38517	1.15801	7.79197e-07	2.96608e-05
Amdhd2	4.69643	4.62291	4.40341	5.99872	5.18198	5.47707	1.1585	2.78292e-05	0.000674728
Hcst	3.32954	4.0157	3.51885	4.55539	4.49646	4.66559	1.1604	0.00166616	0.0208979
Gpr137B-Ps	2.97829	3.67082	2.76695	3.90777	4.40255	3.87997	1.16316	6.90774e-06	0.000200583
Klf3	3.73357	3.76669	4.18595	5.09809	4.18602	5.29747	1.16407	0.000139005	0.00261397
Hgsnat	4.89387	5.71159	4.56226	5.28359	6.69223	6.1753	1.16512	0.000450705	0.0070199
Anpep	7.17432	7.40192	7.72044	8.44276	8.06825	8.81909	1.16523	2.09151e-05	0.000528301
Sec14L1	4.17918	3.95561	3.64345	5.75746	4.27098	4.6621	1.16767	0.000612598	0.00904881
Tmem104	4.03934	3.86823	3.70303	5.4996	4.36631	4.6536	1.16797	7.56956e-05	0.00157168
Dennd1A	3.99107	3.65189	3.42057	5.19155	4.23793	4.51891	1.16889	8.24442e-06	0.000233866
Calm2	6.50215	6.96105	6.62868	7.01033	7.7553	8.37954	1.16942	0.000696944	0.0101079
Mfsd1	6.30409	6.35722	5.36718	7.51023	6.82206	6.7232	1.17233	0.000126059	0.00240771
Adam9	5.24933	5.62428	5.04419	6.3726	6.20472	6.35242	1.17309	3.02677e-05	0.000722887
Arl15	1.84205	2.23488	1.70943	2.62731	2.84648	2.76413	1.17794	0.00015609	0.00289779
Hexa	7.53489	7.70083	6.93767	8.93236	8.07445	8.23888	1.18125	0.000323894	0.00534818
Slc27A1	3.56801	3.29878	3.17951	3.93325	4.59481	4.38879	1.1824	0.000154685	0.00287761
Osbpl11	3.55502	3.83439	3.52254	4.81233	4.46533	4.55141	1.18267	5.28467e-06	0.000160125
Slc35F5	3.70973	3.91452	3.54961	4.78477	4.64401	4.67719	1.18385	1.97949e-06	6.77589e-05
Tor3A	4.65932	4.65258	4.42885	6.57718	5.07358	5.13687	1.18717	0.00193625	0.0236325
Mocos	2.87823	3.654	3.09362	4.26721	4.46994	3.75397	1.18776	2.88586e-05	0.000695961
Agap1	1.4443	1.74024	1.45476	1.89255	2.60921	2.43198	1.18872	2.39317e-05	0.000592927
Aifm2	1.9608	2.64112	2.59876	3.33591	2.85409	3.66627	1.18958	0.00196575	0.0239155
Dmxl2	2.25966	3.72197	2.20089	3.43902	4.05227	3.37528	1.18991	0.000265967	0.00453112
Otud1	1.59598	1.72749	1.55884	2.4317	2.43259	2.35723	1.19143	0.000177413	0.00323836
P2Rx4	6.50435	6.70398	6.41714	8.07374	7.20384	7.45516	1.19347	0.000146412	0.00273884
Necap1	3.50982	3.73459	3.08197	4.4178	4.23688	4.59641	1.19441	0.00026957	0.00457343
Serinc3	6.79309	6.90916	6.43229	8.33143	7.33294	7.58574	1.19699	0.000265957	0.00453112
Mapk6	3.73294	4.34639	3.89114	4.80957	5.13101	5.0379	1.2009	5.29545e-07	2.12633e-05
Nectin4	2.40784	1.63861	1.93663	3.83283	2.46292	2.26824	1.20176	0.000506338	0.00770104
Tmem37	5.33129	4.32409	4.39505	5.55187	5.95749	5.60568	1.20675	0.000947493	0.0131589
Plekhm1	4.16225	4.50865	3.98442	5.57163	5.14132	5.00034	1.21012	1.18829e-05	0.000321678
Agrn	1.64455	1.50113	1.22006	2.69495	2.10896	1.84472	1.21062	1.8764e-05	0.000481121
Lpp	2.53543	3.34247	3.45655	3.62927	3.91701	4.6868	1.2108	1.29359e-05	0.000346047
Arl11	4.38161	5.30325	3.77188	5.44252	5.75467	5.33197	1.21206	0.000247327	0.00426258
Slc35F6	4.88071	5.07973	4.48009	5.94282	5.91479	5.68873	1.21207	4.81623e-07	1.96204e-05
Ethe1	2.99145	3.13747	2.80938	4.40333	3.66988	3.7671	1.21361	0.000287751	0.0048396
Nrp1	4.46213	5.94967	5.00632	6.01442	6.11164	6.39045	1.21513	0.00176017	0.0218048
Lmna	5.45648	5.99401	4.38313	5.93117	7.3375	5.709	1.22115	4.21298e-05	0.000949457
Dab2	6.50144	5.56491	5.25593	7.86154	6.12095	6.53589	1.23059	3.76436e-05	0.000864847
Tnfrsf21	3.64389	3.85488	3.07769	4.41851	4.52077	4.68138	1.23157	0.000111438	0.00216805
Ier3	6.38175	5.71816	5.96619	7.75208	6.50654	7.02349	1.23317	9.45268e-07	3.5242e-05
Npc1	5.40201	5.59471	5.33712	6.41181	6.0548	7.07667	1.23499	0.000439864	0.00687622
Tnfrsf23	2.18651	2.80328	1.83826	2.73258	3.64747	3.19354	1.23778	0.00021189	0.00376248
Atf3	5.48974	6.60946	6.63846	6.55622	7.86933	7.55334	1.24063	1.19747e-07	5.58252e-06
Tle4	3.00836	3.22804	2.71576	3.9894	3.83477	4.10154	1.24185	2.0451e-05	0.00051899
Syne3	2.23877	2.71307	2.02049	2.28698	4.17581	3.3299	1.24327	0.00256007	0.0297606
Cers2	5.85461	6.19533	5.88578	7.21073	6.59062	7.37598	1.24554	0.000195518	0.00350989
Oxr1	3.7207	4.03354	3.69948	4.66448	4.83954	5.07412	1.24586	1.41836e-06	5.01297e-05
Gbgt1	3.73678	3.54122	3.60981	4.78525	4.66581	4.5456	1.24921	8.3312e-07	3.14491e-05
Pcyox1	4.22117	4.81442	4.16597	5.53057	5.46183	5.3919	1.24925	4.87517e-06	0.000151258
Tpd52	4.81985	5.23918	4.66345	6.0347	5.88966	6.01918	1.25008	5.43571e-06	0.00016397
Fam213A	2.38951	2.78225	2.21164	3.44563	3.58171	3.21261	1.25031	4.83011e-05	0.0010673
Gramd3	0.909041	3.26581	1.51805	1.67114	3.55028	2.81868	1.25171	0.00263773	0.0304938
Il11Ra1	3.04838	4.02018	2.92337	4.1771	4.439	4.42772	1.25357	0.000359103	0.00579576
Slc9A9	3.85439	2.82426	2.37324	5.64785	3.26782	3.17787	1.25491	0.000392879	0.00626279
Xylt2	3.54447	3.35091	2.94756	4.83814	4.02489	4.0517	1.25549	2.47265e-06	8.31735e-05
Ifngr1	6.03974	5.66382	5.43579	6.80513	6.36328	7.26169	1.25616	0.00024898	0.00428837
Arhgap19	2.92184	2.57458	2.08371	4.97531	2.99482	2.61096	1.25883	0.00351308	0.0384079
Snx16	1.6912	1.8852	1.73981	2.75075	2.6132	2.54695	1.26041	6.14035e-05	0.00131178
Parp14	4.78321	4.67262	4.67932	6.35915	5.64386	5.3833	1.26091	1.03368e-05	0.000286676
Rnasel	3.95985	4.40471	3.54306	5.6049	4.89744	4.58823	1.26225	0.000101472	0.00201285
Slc35E4	1.58922	1.82495	1.34108	1.87829	2.70341	2.6764	1.26246	0.00210684	0.0253483
Ldlrad3	1.83256	2.05394	2.93635	3.02341	2.86173	3.72729	1.26295	6.46316e-06	0.000189886
Sypl	3.95824	4.50683	3.68831	5.2669	4.91599	5.15782	1.26472	0.000132305	0.00251287
Fgd4	3.04099	3.12827	3.02094	4.19195	3.58959	4.4781	1.26707	7.81488e-05	0.00161399
Azi2	3.22364	3.28306	3.09948	4.53523	3.87712	4.28831	1.26768	5.64625e-06	0.000169568
Naglu	5.19489	4.93304	4.65652	6.43076	5.62121	6.01416	1.26962	2.70622e-06	9.01375e-05
Ifi209	4.42777	4.43066	4.72037	6.53188	5.05463	5.29247	1.27063	0.00177042	0.0219118
Slc31A1	4.28403	4.76919	3.87007	5.91212	5.21063	5.05142	1.27652	0.000124157	0.00237304
Tmem87B	2.2732	2.87159	2.4879	3.37403	3.30508	3.91955	1.28268	0.00013427	0.00253954
Znfx1	5.12511	4.81498	4.87349	7.3385	5.28314	5.56437	1.28358	0.00336946	0.0372422
Rnf149	5.91799	6.27788	5.16445	6.88448	6.7668	7.07696	1.28363	0.000620219	0.00914646
Por	4.81149	5.38204	4.53579	6.64874	5.79133	5.61425	1.28475	0.00040369	0.00640881
Ctso	3.82719	3.69055	3.06287	4.65817	4.51525	4.6059	1.28664	1.02292e-05	0.000283982
Rab31	4.98465	5.17987	4.96302	6.03767	6.34819	6.08331	1.28728	1.49025e-08	8.58127e-07
Galns	4.06604	4.47132	3.68839	5.30349	5.24603	4.94459	1.28795	3.99671e-07	1.67375e-05
Lst1	5.78859	5.6272	6.27842	7.97842	6.50611	6.64027	1.29606	0.00247229	0.0289008
Tmem71	2.48862	3.01006	2.12008	3.37873	3.87806	3.3583	1.29718	4.86695e-06	0.000151176
Sfxn5	1.00091	1.67761	1.44235	2.38825	2.01842	2.10066	1.30319	0.00353325	0.0385045
Slc22A4	1.37491	2.85902	1.72016	1.74047	3.62939	3.40947	1.30639	0.00256595	0.0298161
Gns	7.03592	7.07788	6.62332	8.75463	7.52451	7.903	1.30714	0.000199313	0.00356391
Tspan14	4.54235	5.04066	4.1919	5.52527	5.83141	5.79745	1.30896	5.42873e-06	0.000163942
Mfsd11	3.56074	3.9045	3.45948	5.23183	4.55968	4.42277	1.3094	2.28762e-05	0.000571464
Tram2	1.29899	1.5447	1.28102	2.38625	2.19078	2.00507	1.3132	0.000859688	0.0121442
Stard3	4.22604	4.04115	3.5722	5.7505	4.63999	4.78737	1.31582	1.18599e-05	0.00032153
Optn	1.27585	1.84266	1.82628	2.89012	2.26387	2.46301	1.32244	0.00402779	0.0427456
Pstpip1	4.58631	5.15281	4.67554	5.914	5.81521	6.11409	1.32274	3.47543e-06	0.000112451
Lmbrd1	3.72212	4.18684	3.52049	4.84362	4.74173	5.18986	1.32443	5.50187e-05	0.00119247
Parp12	4.1012	4.06629	3.67864	5.95575	4.84233	4.43804	1.32576	5.55417e-05	0.00120093
Ankrd28	1.40938	3.23472	1.81838	2.52943	3.79258	2.9524	1.33153	2.91638e-05	0.000700834
Tmed1	1.41806	1.85424	1.60583	2.6512	2.09595	2.81601	1.33361	0.00391874	0.0418004
Pdia4	6.70682	6.98562	7.20136	8.18299	8.11155	8.13722	1.33496	1.98935e-07	8.84919e-06
C1Rl	1.59578	1.78129	1.67079	3.11841	2.00216	2.68751	1.33516	0.00253519	0.0295218
Rnf157	1.81451	2.56635	1.81521	3.38859	3.04083	2.68072	1.33653	0.000303588	0.00504169
H6Pd	3.38552	3.78218	3.19568	4.49071	4.53316	4.6714	1.3371	1.32968e-06	4.74893e-05
Rnf144B	3.4038	3.152	2.10447	4.61698	4.21545	3.02491	1.33791	4.3416e-09	2.75518e-07
Pla2G4A	3.90005	4.39791	3.06524	4.51003	5.15604	5.10077	1.34047	0.000931884	0.0129752
D330045A20Rik	1.19677	2.18631	1.60471	1.33994	3.45369	3.02251	1.34239	0.00146935	0.0189355
Eef2K	1.27168	1.62315	1.42874	2.22912	2.00249	2.66851	1.34273	0.000212771	0.00377227
Atp13A2	5.06344	5.19606	4.08816	6.90568	5.73491	5.19532	1.34278	0.000106294	0.00208188
Shisa5	6.63343	6.87349	6.42654	8.29762	7.51533	7.67731	1.34423	1.64403e-05	0.000428822
Casp4	3.00819	3.47667	3.29787	4.88455	4.07846	4.17047	1.34845	0.000436329	0.00683515
Frmd4A	3.44434	3.21458	2.33674	4.60725	3.83131	3.80714	1.34851	9.14402e-06	0.000257007
Snx29	2.319	2.60029	2.46264	3.72585	3.52885	3.26236	1.34925	5.78406e-06	0.000173324
Lrp12	5.7644	5.81273	4.79857	7.127	6.19975	6.58174	1.35094	0.000328757	0.00541356
F13A1	5.96157	3.98265	4.15156	6.10624	5.47558	5.97326	1.35273	0.00137954	0.0179057
S1Pr2	4.38894	4.6101	3.3287	5.2818	5.49844	5.00846	1.35457	6.5574e-06	0.000191844
Hibch	1.3842	2.24223	1.27211	2.39444	2.85347	2.3417	1.36193	0.000379647	0.00608398
Ly6E	8.26271	8.07387	6.94779	10.4994	8.77122	7.68139	1.36508	0.000960934	0.0133251
Ighm	2.39385	2.92739	2.40543	3.51397	4.65953	2.79266	1.36716	0.000346857	0.00563493
Acp2	4.69566	4.2264	4.14368	6.54372	4.96031	5.11355	1.36965	2.07139e-05	0.000524193
Fam234A	4.55284	4.56902	4.53162	6.27653	4.94835	5.97558	1.37076	0.000183193	0.0033282
Grn	8.873	8.72091	8.51783	10.536	9.4335	9.79761	1.37078	1.18656e-05	0.00032153
Ier5L	1.9486	1.54343	1.05224	2.40182	2.50805	2.27199	1.37437	0.00142897	0.018468
Snx18	3.14107	3.77113	2.93788	4.61553	3.88736	4.71824	1.37453	0.00203254	0.0246288
Trim30D	3.41399	3.0293	3.44472	5.33088	3.91627	4.08268	1.37465	7.289e-05	0.00152273
Ctss	11.2585	11.7926	10.8814	12.3614	12.5827	12.6736	1.37657	3.05849e-05	0.000728542
Ttyh2	3.36162	3.59921	3.21664	4.56723	4.62053	4.43444	1.37897	3.38514e-09	2.22233e-07
Selenbp1	2.37092	1.61979	1.61278	2.78362	3.06653	2.65486	1.37916	0.000803468	0.0114272
Pwwp2B	1.88164	2.66385	1.90793	3.27772	3.40495	2.85331	1.38584	2.36561e-05	0.000588243
Creg1	6.43015	8.18136	6.5004	7.82071	8.74056	8.2372	1.38838	5.15204e-05	0.00112925
Irgm2	3.64676	3.1899	3.26742	5.75888	4.03799	3.83066	1.39078	0.000355557	0.00574535
Ctsa	7.32242	7.31189	6.58488	8.41578	8.08815	8.45993	1.40178	2.80931e-05	0.000680519
Pld3	6.81849	7.35056	6.51089	8.49803	8.0862	7.83003	1.40251	4.38047e-06	0.000137957
Gbp4	1.99015	1.21988	1.76951	3.53661	2.18135	2.14568	1.40397	0.000122184	0.00233878
Sirpa	7.59006	7.66568	6.89601	8.75918	8.56023	8.58293	1.40412	2.48374e-06	8.34431e-05
Cebpb	5.15478	6.7142	5.72811	6.64576	6.93454	7.70807	1.40499	0.00123567	0.0163586
Tpp1	5.52965	6.0295	5.52889	7.36424	6.41216	7.01576	1.40677	0.000259982	0.00446088
Lyst	2.43135	2.98446	2.81456	3.73965	3.37256	4.4893	1.40713	0.000144295	0.00270469
Samd9L	4.05932	3.70151	3.11665	5.12276	4.9906	4.32475	1.40905	5.33919e-10	3.8697e-08
Sh2B2	2.30861	2.85262	2.51907	3.65844	3.8942	3.45433	1.41005	2.39777e-07	1.04104e-05
Ldlrap1	3.38966	3.85253	3.58871	4.96301	4.78059	4.68086	1.41798	1.14716e-07	5.38493e-06
2010111I01Rik	1.71041	3.04747	1.91725	2.7153	3.6957	3.42487	1.4197	3.68128e-05	0.000847911
Meis3	1.32686	1.74018	1.86143	2.47495	3.08468	2.26663	1.42031	0.000429243	0.00674748
Tfec	3.99178	5.33972	3.9817	5.94512	5.58446	5.43855	1.42145	0.0008989	0.0125804
Ab124611	5.1747	4.79237	5.25651	6.9906	5.39857	6.58065	1.42392	1.62481e-05	0.000424216
Cln3	3.47908	3.96605	3.29858	5.28794	4.43078	4.62701	1.42664	0.000102819	0.00202795
Mfsd12	4.95146	5.73231	5.26297	6.21313	6.71715	6.79141	1.42945	1.87296e-08	1.04528e-06
Camk1	4.65171	5.32406	4.08039	5.93931	6.16229	5.69455	1.43155	4.18687e-07	1.73998e-05
Fgd6	2.02626	3.03674	2.41586	2.97598	3.73916	4.12831	1.43504	1.1647e-05	0.000316239
Gas7	5.4691	5.10362	4.83059	6.67724	6.23712	6.28749	1.44035	8.40405e-09	4.99811e-07
Lrp1	5.07507	5.95698	5.2584	5.87505	6.78219	7.47822	1.44075	0.000407215	0.00644595
Tmem86A	4.22724	3.73633	3.92261	6.30661	4.29311	5.03033	1.44632	0.000154545	0.00287761
Pdp1	2.64465	3.1486	2.80783	3.78654	4.09505	4.26773	1.45585	2.50017e-08	1.35363e-06
Adamtsl5	1.92614	2.69763	2.10024	1.96769	4.1055	4.07841	1.46177	0.00454741	0.0471193
Fam63A	3.92789	4.73239	4.43886	5.45916	5.2534	6.18375	1.46291	3.50603e-05	0.000815144
Tfpi	1.4377	1.83314	1.76316	2.52465	2.55635	2.99323	1.46332	4.00407e-06	0.000127881
Klf4	3.90684	4.27289	4.13861	4.22417	5.52771	6.38995	1.46559	0.00108152	0.0146753
P2Ry2	1.53877	2.69618	1.74214	3.20307	2.98247	2.93626	1.46673	0.00134353	0.0175304
4930404N11Rik	5.44231	6.25291	5.76483	6.8104	7.28816	7.26921	1.4673	2.81263e-09	1.87364e-07
Cipc	2.49939	2.96998	2.64946	4.10168	3.78732	3.76486	1.46757	5.67251e-07	2.25729e-05
Blnk	3.30347	4.00339	4.21927	4.66544	5.3426	5.28065	1.46787	3.78362e-10	2.82513e-08
Sdcbp	7.36374	7.58923	6.9379	9.09312	8.16232	8.58643	1.47686	3.09883e-05	0.000736861
Tmem119	2.16905	2.1256	1.77616	3.10458	2.66119	3.62522	1.47718	0.000806219	0.0114604
Jun	4.94615	5.28431	4.98214	6.51462	6.24402	6.38163	1.48529	2.09187e-08	1.15324e-06
Fkbp9	1.10977	1.40467	1.83031	2.5187	2.06773	2.6567	1.48816	0.000111788	0.00217332
Plod1	4.6948	3.81747	3.69659	6.38077	4.52639	5.15674	1.48906	1.17272e-06	4.24978e-05
Cdk14	2.5364	2.22799	1.85995	3.40265	3.57323	3.05215	1.493	2.38762e-08	1.29786e-06
Tmem2	2.61322	2.38884	1.60704	4.40747	2.74778	2.84903	1.49442	0.000173116	0.00316955
Slc38A6	2.48236	3.06607	2.10204	3.5957	3.86871	3.7293	1.49646	5.93455e-06	0.000176665
Fcgr1	6.97271	4.97622	4.35988	8.10916	5.7908	6.38746	1.49832	1.96224e-05	0.000500768
Fxyd2	2.13769	1.05406	1.91104	3.46975	2.52692	2.18614	1.50845	0.00214994	0.0257983
Clec12A	4.93775	4.56633	3.86958	6.22774	5.78579	5.3235	1.51299	6.87329e-11	6.08499e-09
Icam2	2.02801	2.24868	2.27709	3.25378	2.91719	3.88626	1.52144	0.000102493	0.00202521
Gpsm2	2.10785	2.96667	1.92001	3.05793	3.88541	3.57888	1.52318	4.40015e-06	0.000138256
Lgals9	5.83584	6.05352	5.62162	8.22607	6.6823	6.71086	1.5259	0.000333597	0.00546194
Eepd1	3.33466	3.64296	3.40792	4.77256	4.32783	5.16889	1.52739	4.18758e-06	0.000132496
Slc2A9	1.40148	1.50176	1.72204	3.05194	2.29457	2.4176	1.53137	6.27141e-05	0.00133269
Tlr6	2.23407	2.63119	1.96224	3.83658	3.31488	3.2361	1.53813	1.11554e-05	0.000305024
Vat1	6.25009	7.09221	7.12572	8.13702	7.91118	8.57297	1.54331	1.73789e-06	6.04789e-05
Zranb3	2.89798	3.58631	1.99348	4.05368	5.41131	2.79189	1.54586	2.85341e-08	1.52964e-06
Cd300C2	6.83027	6.90864	5.44054	7.52674	7.99826	7.84236	1.54662	0.000288844	0.00485497
Gstm1	4.12192	6.57073	4.52861	6.02211	6.83192	6.40541	1.54672	0.000592914	0.0088011
Nme4	1.78694	0.939309	1.77037	3.45278	1.82955	2.28783	1.5472	0.000872473	0.0122929
Galnt6	3.6726	4.27503	3.66323	4.74498	5.13283	5.75613	1.54833	1.58455e-05	0.000414899
Engase	1.08068	1.28164	1.03168	1.69987	1.87438	2.63921	1.55067	0.000551006	0.00827167
Rasa3	4.02837	4.84358	3.80596	5.73749	5.49201	5.48894	1.55267	5.89439e-06	0.000175855
Fam117A	1.46677	1.93529	1.88537	3.01714	2.55001	3.05208	1.55558	7.18098e-05	0.00150479
Itm2B	8.86049	8.86227	8.65131	10.9621	9.574	10.0545	1.5577	2.29894e-05	0.000573237
Pdxk	3.83882	3.83422	3.33131	5.31377	4.95015	4.75866	1.56256	1.14462e-10	9.72177e-09
Asah2	1.75801	2.32423	2.27363	3.87203	2.76399	3.30758	1.56289	0.000789055	0.0112458
Tanc2	2.7268	3.02816	3.16841	3.64184	4.29127	4.90015	1.56877	2.62741e-08	1.41969e-06
Ifih1	3.53937	3.33601	3.17313	5.61007	4.13775	4.30684	1.5692	5.24336e-06	0.000159406
B3Gnt3	1.88932	2.09696	1.90642	3.16859	3.39155	2.8471	1.57296	2.37866e-07	1.03605e-05
Igtp	3.12567	2.92535	2.92224	5.69717	3.67473	3.61507	1.57298	0.00133973	0.0174893
Il1Rl2	3.59813	4.08273	3.47195	4.55422	5.22736	5.44456	1.57429	1.41375e-06	5.00317e-05
Slfn1	5.20703	3.45555	3.93558	7.49715	4.00898	5.23943	1.57856	0.000107461	0.00209971
Rab11Fip5	4.44478	4.40116	4.00001	6.22881	5.40619	5.36678	1.58204	1.81932e-08	1.01953e-06
Ptafr	5.52428	5.30253	5.26597	7.18626	5.93226	7.2	1.58383	1.26229e-05	0.000339009
Tpst2	3.73222	4.07627	3.18925	5.15978	5.08716	4.83308	1.58608	1.7043e-08	9.63019e-07
Lipa	6.8927	8.24049	7.22981	8.75037	8.87385	9.03813	1.59435	1.72053e-05	0.000446206
Rcbtb2	4.02173	5.20237	4.06824	6.1906	5.53008	5.7327	1.5954	0.000455324	0.00707967
Ccdc125	1.39354	2.54778	1.63246	2.67277	3.18462	3.1299	1.59584	3.78123e-05	0.00086799
Pik3Ap1	5.18288	6.04042	4.9257	7.50565	6.43527	6.46593	1.59852	0.000434255	0.00680658
Vill	2.48505	2.36586	2.80621	3.65006	3.85067	4.01021	1.60113	5.7412e-10	4.13899e-08
Cd84	5.30893	6.00252	5.33013	6.74338	7.05079	7.15668	1.60608	4.17289e-08	2.15209e-06
Fam219A	2.84665	3.08715	3.16545	4.83711	3.68908	4.60129	1.60749	3.46927e-05	0.000808673
Tmem221	2.08747	1.01004	1.28575	4.30367	1.68487	1.75072	1.61342	0.00105071	0.014336
Il10Rb	5.52561	5.88503	5.42609	7.36812	6.5657	7.23143	1.61626	5.22523e-06	0.000159033
Mmp19	5.44113	6.56103	5.61928	6.35344	7.89169	7.74446	1.61853	2.21278e-06	7.50827e-05
Dusp7	2.97913	3.45411	2.58657	4.69086	4.48512	3.88946	1.62127	5.74859e-09	3.55093e-07
Lamp1	8.57276	8.59158	8.60482	10.6216	9.42663	10.1372	1.62544	2.80805e-06	9.29599e-05
Layn	1.52225	3.78987	1.64476	2.88586	4.96058	2.78068	1.62985	6.69132e-08	3.36161e-06
Rhobtb1	1.56388	1.64029	1.4125	3.45989	2.5302	2.05973	1.63097	4.14319e-05	0.000936415
Thra	2.07274	2.48111	1.87841	3.26883	3.57132	3.3573	1.63473	1.20936e-07	5.62829e-06
Dennd4C	2.84931	3.28853	2.9952	4.07969	4.44727	4.72107	1.63786	6.5621e-10	4.69346e-08
Slc37A2	3.44323	3.42196	3.57396	5.46469	4.66416	4.53328	1.6388	1.11777e-07	5.30192e-06
Mrgpre	1.76292	1.73213	1.98863	2.39405	3.09725	3.61869	1.63943	2.83293e-06	9.35556e-05
Tpcn2	2.93576	3.56561	3.12644	4.62403	4.16752	4.99573	1.64685	1.43582e-05	0.000379983
Lgals8	4.07419	4.739	3.73015	5.905	5.55744	5.41864	1.65354	3.33823e-07	1.42155e-05
B3Glct	1.21097	1.5623	1.23862	2.02224	2.48642	2.74779	1.65507	2.5637e-06	8.58112e-05
Sesn1	2.99106	3.03776	2.73523	4.78983	4.43471	3.67922	1.65563	4.18035e-09	2.67336e-07
Rgs1	3.5138	4.72864	4.82372	5.29129	6.18865	5.97163	1.6618	1.62366e-10	1.33321e-08
Dusp4	0.858085	3.08163	1.90662	2.73624	3.46374	3.02328	1.66254	0.00254754	0.0296529
Mpeg1	7.62831	8.71343	7.46753	9.68839	9.29484	9.3308	1.664	4.43455e-05	0.000991769
Pon3	4.02395	4.64729	4.07936	6.1065	5.28439	5.74625	1.66751	1.32822e-05	0.00035392
Trim30A	4.75915	4.34339	4.31426	7.11482	5.43688	5.32751	1.67077	5.8727e-06	0.000175429
Itgb3	0.860622	1.70492	1.50875	1.54737	3.64858	2.22745	1.67901	6.86555e-06	0.000199571
Clec7A	7.88087	8.59904	7.56206	9.6105	9.50965	9.51352	1.68626	4.55727e-07	1.8767e-05
Slc36A1	3.46633	3.99928	2.67215	4.62872	5.0905	4.72755	1.68636	4.74444e-07	1.94201e-05
Tmem144	1.19971	1.67116	1.16316	2.56971	2.54376	2.21889	1.68845	4.59664e-06	0.000144097
Gng11	2.41736	2.4334	2.8877	4.34392	3.37599	4.15336	1.69222	1.04915e-05	0.000289786
Sipa1L2	1.83896	2.00015	1.02346	3.17157	2.60836	2.55786	1.69444	1.93462e-05	0.000494649
Tgm1	1.55567	1.53517	1.62662	3.50623	1.86526	2.97313	1.69492	0.000540575	0.00813526
Steap3	3.28324	3.07985	2.48964	4.42346	4.64998	4.0199	1.69583	3.94001e-11	3.64237e-09
Amigo2	1.1437	1.40325	1.51096	1.58425	3.35543	2.57138	1.69774	0.000159453	0.00295015
Dusp6	4.32607	4.3482	2.78019	5.78498	4.88172	5.18981	1.69834	0.000293185	0.00491275
Rasa4	3.9037	3.18145	3.41844	5.79025	4.49167	4.61856	1.70107	7.46274e-11	6.56407e-09
Zfp395	2.17237	1.14869	1.81357	2.86704	2.99348	2.86624	1.70272	4.71558e-05	0.00104795
Ms4A6D	6.58181	6.93334	6.71206	8.95208	8.0635	7.86457	1.70354	2.24002e-06	7.58177e-05
Dram1	3.62679	4.57037	3.34582	5.70812	4.9591	5.27653	1.70507	0.000192264	0.00346292
Zeb2	4.7664	4.92369	4.39114	6.04999	5.89343	6.71545	1.70735	6.48693e-06	0.000190192
Tcirg1	4.87984	5.88964	4.88278	6.98787	6.53599	6.69754	1.70752	1.51726e-05	0.000400365
Mfsd7A	1.37601	2.22282	1.50119	2.35435	3.13546	3.28264	1.71132	1.24544e-05	0.000335146
Adap2	3.40986	2.82993	2.65895	5.31478	3.2968	4.61463	1.7233	0.000110152	0.00214458
Usp18	3.92464	3.13073	3.81694	6.56665	4.22275	4.62083	1.72413	0.000117336	0.00226658
Klf10	3.81699	4.06856	3.46108	4.38636	5.07332	6.5303	1.72434	0.0034839	0.0381349
Hebp1	2.85791	4.02481	2.38794	4.62171	4.68444	4.28049	1.72725	4.51774e-05	0.00100877
Tmem9	1.41464	1.37687	1.80388	3.57941	2.02189	2.69617	1.73496	0.000533905	0.00806614
Fnip2	3.01109	4.07366	3.55343	4.91307	4.83849	5.36017	1.73629	1.23076e-06	4.44234e-05
Dcbld2	0.870563	1.3057	1.3751	1.50421	2.65412	2.68354	1.74206	1.92708e-08	1.07109e-06
Nr1D2	1.88675	2.09343	1.74386	3.30862	3.06029	3.286	1.7445	8.37855e-09	4.99387e-07
Abcc3	2.23348	1.73469	1.82207	3.81903	2.72711	3.20003	1.74586	2.75491e-10	2.11514e-08
Cers6	4.48328	5.04572	4.29032	5.88757	5.94383	6.68766	1.75257	8.49962e-06	0.000240136
Isg20	2.14405	2.00924	1.78921	4.51742	2.91233	2.59976	1.75313	0.000276529	0.0046624
Hmox1	5.74346	6.33282	5.8722	7.67478	7.54605	7.52123	1.76326	1.81534e-10	1.47281e-08
Mitf	2.93571	4.04944	3.40088	4.5444	5.02333	5.37309	1.76592	3.03052e-08	1.59991e-06
Sgk1	3.43506	4.35698	3.06697	4.69622	4.91355	5.89029	1.76638	0.00106787	0.0145336
B3Gnt2	4.65358	5.32996	4.93588	6.95611	5.96251	6.76889	1.77865	2.51308e-05	0.000618686
Mcoln2	2.77458	3.60458	2.30814	5.00262	4.09542	3.99976	1.7802	0.000117004	0.00226178
Plin2	6.00156	6.86414	6.17202	7.8264	7.43702	8.62596	1.78698	9.4735e-05	0.00189603
Mgst1	4.42957	6.55131	5.40252	6.83829	7.12508	7.2242	1.7872	6.24974e-05	0.00132912
Jade2	2.21286	2.42227	2.6482	4.43739	2.94916	4.26306	1.79623	5.03701e-05	0.00110593
Pi16	0.69945	1.21904	1.20762	2.28805	1.68992	2.31509	1.79976	0.000505649	0.00769487
Metrnl	4.99378	4.78767	5.05609	6.45416	5.88651	7.36351	1.79994	1.65223e-07	7.45944e-06
P2Ry12	1.96699	2.39054	0.971428	3.83887	3.38544	1.9965	1.80852	6.67747e-07	2.6001e-05
Xdh	3.85884	4.51812	4.38819	6.37906	5.49573	5.75282	1.81774	5.20257e-06	0.000158765
Scarf1	2.61205	2.9559	3.06034	5.3419	3.81399	4.125	1.81875	0.000192913	0.0034723
Spsb4	1.06247	1.77874	1.47298	2.2182	2.84362	2.97215	1.82439	1.85382e-07	8.31434e-06
Tmem106A	5.38855	4.81432	5.24168	7.24748	6.25257	6.88465	1.82448	1.32976e-13	1.9431e-11
Ccrl2	2.49381	1.99285	2.33761	4.43289	2.83972	3.93102	1.8245	3.03592e-07	1.30353e-05
Pid1	5.34142	4.40408	4.46708	6.53805	5.93115	6.66734	1.82807	4.69752e-09	2.9418e-07
Mmp8	6.42387	8.93549	6.64367	8.49391	9.59893	8.90565	1.83399	2.2423e-05	0.00056071
Trf	7.24868	6.65719	6.14139	9.34867	7.147	8.53532	1.83678	0.000140451	0.00263809
Hilpda	2.27042	2.3222	2.16812	3.93764	2.72934	4.51988	1.84166	0.000699028	0.0101273
Fblim1	3.50322	3.57049	3.17116	5.26257	4.49735	5.2742	1.84405	1.05536e-07	5.04992e-06
Serpinb6A	4.476	4.44773	5.44804	6.43331	6.3258	6.58323	1.84589	4.06951e-11	3.74933e-09
Hk3	4.52176	5.52882	5.13434	6.95669	6.8523	6.41506	1.85615	9.25617e-08	4.46844e-06
Ifi47	4.31307	3.63563	3.83471	7.20989	4.73671	4.842	1.86166	7.55401e-05	0.00156965
Rin2	4.26557	5.00858	3.9179	6.046	6.34958	5.79046	1.86576	3.31656e-12	3.68821e-10
Ddit3	3.11745	3.96094	4.15075	5.55822	4.02439	6.46972	1.87303	0.00252359	0.0293994
Krt80	1.72419	1.48472	0.949392	2.24284	3.34075	2.34235	1.87651	0.000112374	0.00218291
Clec4A3	5.18133	5.14746	4.8488	6.8876	7.00151	6.38178	1.87782	1.75227e-16	3.87195e-14
Rcn1	0.812197	0.834487	1.16365	2.25078	1.4545	2.34864	1.87794	5.14596e-06	0.000157502
Fbxl2	0.80704	1.66966	0.851565	1.76563	2.41394	2.53341	1.88505	4.35001e-05	0.000975486
Wfs1	2.88116	3.86582	3.05047	3.71581	5.21874	5.79578	1.88512	5.67201e-05	0.00122252
Akap7	1.90872	1.88447	1.99759	3.74346	2.01319	4.43549	1.89177	0.00198466	0.0241131
Sgcb	1.46668	1.76537	1.31557	3.27892	2.53784	2.73521	1.8941	1.47407e-06	5.17619e-05
Hpse	4.55273	3.69791	3.2559	6.56737	4.78551	5.18899	1.90668	1.14359e-09	7.92901e-08
Slc26A11	1.66746	1.47175	0.701196	2.91217	2.21916	2.35339	1.90876	4.86261e-05	0.00107361
Dse	3.71545	3.86669	3.98111	5.6889	5.29661	5.64067	1.90892	7.8694e-14	1.17518e-11
Itgb5	4.42507	3.76054	2.72597	5.48756	5.07964	5.38266	1.91503	1.38947e-05	0.000368433
Rhov	1.53477	2.5993	1.12181	2.92368	3.33121	3.11625	1.91554	0.000118393	0.00228212
Trim47	2.86576	2.52973	1.44924	3.87985	4.0813	3.40169	1.91568	4.8875e-07	1.97969e-05
Slc8B1	2.44479	3.48253	2.86681	4.61922	4.40265	4.62439	1.9188	3.3396e-07	1.42155e-05
Stom	5.39524	5.50421	4.94678	7.00051	6.88093	7.23788	1.93221	4.76193e-10	3.47915e-08
Fyb	4.40308	4.6007	3.48122	6.57659	5.80726	5.27046	1.93565	2.36027e-10	1.84338e-08
Pml	2.43732	2.71664	3.02559	5.53228	3.51389	4.1418	1.94331	0.000590565	0.00877582
Slamf8	3.53329	2.95791	4.32843	6.64773	4.25304	5.11114	1.94519	0.000265136	0.00453112
Pdlim4	3.47951	2.72275	2.34983	4.55777	4.53422	4.37145	1.94635	6.67031e-08	3.35814e-06
Mndal	3.76213	3.93829	3.70207	6.62414	5.05895	4.93836	1.94692	1.46904e-05	0.000388395
Cd68	8.10202	8.44115	7.84626	10.1947	9.74597	9.85053	1.95517	1.22564e-10	1.03132e-08
Mtmr10	2.42665	2.6269	2.00976	4.37686	3.85431	3.61738	1.96629	6.86249e-12	7.11892e-10
Nradd	0.913812	1.63269	1.4038	2.61303	2.63151	2.64082	1.9676	1.34081e-05	0.000356225
Kif3A	1.88608	1.95692	2.02846	4.15225	2.82764	3.50514	1.97116	5.5323e-07	2.20473e-05
Irgm1	4.38846	3.93012	3.8097	7.31154	5.18414	4.97063	1.97408	9.91224e-06	0.000276596
Plxnb2	5.08624	4.35222	3.9899	6.83921	6.10851	5.8475	1.98822	2.20555e-16	4.83425e-14
Cln8	2.54135	3.20863	2.21767	4.25427	3.91674	4.78559	1.99948	3.35077e-05	0.000786447
Dhx58	3.33635	2.70769	3.01439	6.13868	4.18284	3.96573	2.01198	4.29739e-06	0.000135813
Sgms2	1.90844	2.27163	1.7269	3.39857	3.3933	3.82173	2.01729	5.79983e-09	3.56637e-07
Ninj1	6.39649	6.24775	5.94159	9.13072	7.15954	7.86881	2.02497	3.4866e-06	0.000112678
Camk2D	2.1085	3.32501	2.32789	4.23496	4.06103	4.44159	2.02519	4.94133e-06	0.000152788
Kcnj2	1.07878	2.7429	0.710781	1.52071	4.08633	3.05437	2.0287	0.00107014	0.0145572
Ang	0.742061	1.56294	1.8443	2.91679	2.48636	2.84514	2.02911	0.000457863	0.0071078
Abca1	4.99794	2.64499	4.04904	6.71565	4.39286	5.94598	2.02985	1.26806e-16	2.84831e-14
Slc16A6	1.31961	1.9511	1.18105	3.65903	2.27921	2.77334	2.03398	0.000566382	0.00846338
Nceh1	4.25223	4.85171	3.60359	6.0602	5.84609	6.27753	2.03558	2.11909e-06	7.20834e-05
Slc30A1	2.19175	2.95104	1.74396	3.87402	3.74985	4.15273	2.03582	1.0823e-05	0.000297731
Padi4	1.55481	1.56055	1.70142	4.33442	1.62642	3.46541	2.04029	0.00408049	0.0432204
Frmd4B	4.19913	2.23983	3.02614	5.76231	4.46898	4.46333	2.04043	3.63969e-12	3.98883e-10
Cysltr2	0.867759	1.20502	0.853285	2.13693	2.01576	2.43531	2.04423	7.97636e-06	0.000227243
Aig1	0.98278	1.6007	1.44558	2.93779	2.42034	2.86872	2.04764	5.18417e-05	0.00113355
Cd300Lb	4.47298	5.23421	4.15215	6.4915	6.30503	6.61898	2.0512	7.86288e-08	3.86447e-06
Arrdc3	2.66294	2.82087	2.26934	4.44377	3.84943	4.62871	2.0627	9.374e-08	4.50931e-06
Pitpnc1	2.15892	2.03146	1.95288	3.49471	2.90197	4.74662	2.06721	3.61278e-05	0.000835674
Lgals3Bp	5.8296	5.29079	5.0105	8.66094	6.66874	6.53851	2.07989	1.01774e-07	4.87849e-06
Slfn5	4.95346	4.34614	4.50271	7.29174	6.06336	6.11195	2.08119	1.59091e-13	2.29996e-11
Ifi27L2A	6.738	5.24492	6.26373	9.40107	7.87074	6.68499	2.09904	0.000103034	0.00203072
Vsir	5.04241	5.21827	4.42237	6.97935	6.61701	6.82881	2.10121	8.96195e-11	7.80695e-09
Lyz2	11.3894	11.626	11.105	13.579	13.0768	13.3185	2.10261	4.56074e-11	4.17145e-09
Trem2	6.07767	6.92929	5.88678	8.23528	8.22177	8.25116	2.10445	3.34076e-10	2.51519e-08
Lpxn	4.31183	4.40308	3.84267	6.32216	5.81877	6.16415	2.12644	2.70334e-12	3.07559e-10
C1Ra	1.57864	1.64772	1.44477	3.98593	2.05493	3.33178	2.12839	0.000211942	0.00376248
Pparg	2.22451	2.35623	1.63126	3.75634	3.4661	4.08399	2.13127	1.87683e-06	6.48163e-05
Smpdl3A	4.87645	5.30581	5.47597	7.12152	6.68081	7.74689	2.14486	1.33795e-11	1.34682e-09
Fam213B	3.37762	2.43053	2.5766	5.80481	3.73792	4.32913	2.14739	3.42435e-09	2.24266e-07
Rab7B	3.3014	4.85139	4.21183	6.13092	6.21385	5.82689	2.14938	8.04993e-08	3.94214e-06
Nxpe5	3.34312	3.34578	1.59193	4.78891	5.5148	3.34826	2.15164	8.22058e-14	1.22091e-11
Nupr1	2.06902	2.4303	2.58805	4.20457	2.76854	5.41991	2.1532	0.00102221	0.0140213
Gbp8	2.05308	1.36834	1.80122	3.58372	2.80387	3.72576	2.15508	3.06748e-12	3.44509e-10
Slc46A1	0.809795	1.04397	0.618741	2.19352	2.33291	1.55901	2.15865	2.67973e-08	1.44508e-06
Scamp5	2.79274	2.67498	2.34735	5.26693	4.27156	3.75905	2.16217	1.68795e-11	1.68046e-09
Il18Bp	3.26347	2.26427	2.37679	6.85779	3.1682	3.55789	2.16714	0.000507315	0.00771158
Gda	5.05748	4.41054	5.31226	7.55407	4.76473	8.33036	2.17451	0.000543682	0.0081775
Lair1	2.98058	3.78783	2.97044	4.99212	5.34884	5.11932	2.18131	1.64793e-15	3.15417e-13
Ifitm3	7.39334	6.63576	7.6647	10.592	7.90348	9.31396	2.18195	3.22088e-06	0.000104964
Ano6	2.75495	3.99326	3.24564	5.35649	5.07236	5.28465	2.18316	1.14465e-07	5.38375e-06
Cd180	4.62445	5.06915	4.30655	7.43518	6.43223	6.12326	2.18719	7.31172e-09	4.40632e-07
Tmem53	0.704757	1.50229	0.759821	1.85566	2.88249	2.1752	2.19311	4.87854e-07	1.97901e-05
Mlkl	2.29159	3.3748	2.77844	5.72292	4.46881	4.04414	2.20972	0.000273998	0.00463411
Bhlhe41	2.24523	4.96374	2.0327	4.16453	5.32507	5.29206	2.2148	0.00175526	0.0217647
Msr1	6.08394	6.55182	5.20775	7.74589	8.07087	8.21304	2.22126	1.16756e-07	5.46183e-06
Focad	1.49047	1.76166	1.07428	2.98533	2.80939	3.28135	2.22228	2.47599e-07	1.07328e-05
Mertk	4.186	3.08579	2.30474	5.80192	4.67277	4.93069	2.23549	1.02768e-09	7.16189e-08
Pdpn	5.40906	5.99574	3.67186	7.46465	7.47572	6.27753	2.2407	6.75944e-11	6.02343e-09
Spp1	8.01058	10.02	8.25952	10.4413	11.0987	10.9869	2.24163	3.58911e-07	1.51708e-05
Arhgap24	0.987234	1.86867	0.490384	2.06791	2.39062	3.02509	2.25125	0.00356957	0.0388536
Oas1A	3.64025	2.96452	2.80691	6.45359	4.52153	4.37886	2.25678	4.25534e-10	3.15999e-08
Lyz1	2.96779	2.86355	2.5693	5.07923	4.3484	4.8827	2.28811	8.97882e-12	9.1058e-10
Gbp9	2.64869	1.76723	2.14658	4.76159	3.62086	3.78271	2.29634	1.14135e-19	3.78301e-17
Lrrc27	0.384939	1.63449	0.64205	1.78366	2.73214	1.78256	2.29834	1.21178e-06	4.37963e-05
Septin8	2.97955	3.30067	2.91988	5.53089	4.37915	5.29296	2.29841	3.8401e-08	1.99943e-06
Ndst1	2.09077	3.13124	3.14116	4.81137	4.53332	4.94134	2.30764	3.44643e-09	2.2517e-07
Rhob	4.97104	5.95453	4.62853	6.65186	7.90355	7.40171	2.31361	5.99047e-12	6.29589e-10
Ly9	4.45452	4.32676	4.06059	7.17305	5.96066	6.03944	2.31703	5.70424e-13	7.31299e-11
Gdpd1	1.91131	2.19585	1.72272	4.37957	3.13426	3.85361	2.32881	5.94079e-07	2.3606e-05
Rnase4	2.42807	3.41429	4.272	5.30191	5.4337	5.56071	2.34072	2.04584e-08	1.13246e-06
Rasgrp2	0.629891	1.05149	0.733621	2.66145	1.63406	2.11973	2.34279	9.18841e-05	0.00184576
Slc11A1	4.18534	5.99577	4.42828	7.64657	6.48107	6.85602	2.35287	0.000432705	0.00678621
Lyl1	1.12063	1.87339	2.06741	4.57305	2.25872	3.75444	2.36291	0.00340219	0.0375277
Tnfrsf26	2.42705	4.24681	2.58863	4.8576	4.92038	5.54855	2.36835	5.18066e-05	0.00113355
F5	1.23314	1.06654	2.21258	2.83923	1.3837	5.80356	2.369	0.000964636	0.0133696
Itsn1	1.20803	1.49103	1.28661	3.743	2.46036	2.87887	2.3798	1.35845e-07	6.2367e-06
Ptgfrn	1.25886	1.67889	1.00348	2.38139	3.32725	3.25596	2.38141	4.92757e-09	3.0717e-07
Tspan4	2.70879	3.15569	2.07041	4.99281	4.21676	4.79076	2.38364	7.85193e-07	2.98472e-05
C1Qb	8.13427	4.20431	5.09012	9.20353	7.36354	7.46251	2.39376	7.5487e-07	2.88155e-05
Atp6V0D2	5.1694	7.17692	5.8394	7.8912	8.29712	8.62821	2.39506	2.53195e-07	1.0958e-05
Lgmn	7.27407	7.68375	7.70619	10.7246	9.22235	9.52195	2.40853	4.96423e-07	2.0048e-05
Csf1	2.13532	4.26356	3.20661	4.99352	5.01035	5.86174	2.4338	2.3134e-05	0.000576315
Hnmt	1.06901	3.04059	1.19478	3.15939	3.83796	3.58613	2.43487	3.83801e-05	0.000878797
Sirpb1B	1.3599	2.04586	0.946674	2.60221	3.20806	3.91804	2.43649	0.000157938	0.00292611
Rnf213	4.08752	3.45469	3.63022	7.01015	4.9057	5.85103	2.4365	2.48604e-10	1.93051e-08
Mef2C	2.18668	1.48656	1.04384	3.02011	3.5587	3.47581	2.43729	3.0774e-06	0.000100651
Xaf1	2.03259	1.65604	1.82493	5.18663	2.84318	3.36093	2.43829	9.58247e-07	3.5677e-05
P2Rx7	2.68129	3.03876	2.1449	5.32409	4.16181	4.65986	2.46362	3.91108e-08	2.02861e-06
Nr1D1	0.936564	1.08209	0.575747	2.37313	2.4589	2.1405	2.46593	2.31435e-10	1.82324e-08
Fabp4	3.37142	3.41272	4.99648	7.10481	4.4061	7.03592	2.46848	6.17511e-05	0.00131428
Epb41L1	1.71202	2.16605	2.3734	4.13807	3.6311	4.53716	2.47784	1.00591e-13	1.47782e-11
Colec12	0.516264	1.30994	0.952136	1.76315	2.51067	2.9891	2.48682	3.19009e-09	2.10957e-07
C1Qc	9.79391	5.15481	5.9597	10.9018	8.20388	8.79027	2.51525	3.21801e-07	1.37519e-05
Plxdc1	2.06956	1.23569	0.552143	2.82675	3.12729	2.84911	2.52893	7.59542e-05	0.00157585
Ctsk	2.80293	4.52853	2.5832	4.34906	6.53177	5.79248	2.53309	1.32822e-08	7.69713e-07
Ifi207	4.47128	4.14281	3.16872	7.16087	5.82337	5.69986	2.53801	2.93406e-14	4.74672e-12
Npl	1.57342	2.75351	1.82488	4.49279	3.99328	3.8298	2.54208	7.32785e-07	2.80512e-05
Clec4D	5.3017	7.18344	4.41436	8.35468	8.16688	7.40213	2.55171	3.18051e-06	0.000103898
Stra6L	1.08784	2.15554	1.19639	2.72091	3.83137	3.48835	2.55349	6.93335e-13	8.6782e-11
Sirpb1A	2.20761	2.93268	1.39811	3.65714	4.38037	4.89816	2.55692	8.2059e-05	0.00167823
Flrt2	2.0385	2.99247	3.10407	4.47791	5.0974	5.16346	2.55702	2.98414e-22	1.3296e-19
Oit3	0.62973	2.46217	1.5706	2.31684	4.18543	3.60761	2.56372	1.60191e-13	2.30361e-11
Apobec1	4.44009	3.64928	4.58923	6.77006	6.44449	6.5134	2.5662	1.75394e-19	5.67505e-17
Zcchc24	2.14298	2.34569	1.96879	4.25065	4.12668	4.47012	2.57139	1.35429e-17	3.53925e-15
Arhgef10L	1.98769	1.84665	1.44791	4.35966	3.58257	3.42455	2.5798	9.67386e-20	3.28657e-17
Igsf6	4.80804	4.66631	3.0358	6.89729	6.44993	6.25344	2.58532	4.44084e-10	3.27093e-08
Cela1	0.551118	0.914162	1.01114	3.72758	1.33891	2.36548	2.58826	0.00331826	0.0367211
Hacd4	3.89598	3.94419	2.61428	5.93929	5.49456	6.07485	2.60724	1.96289e-07	8.75768e-06
Cxcl2	2.30995	1.81397	1.37076	4.5314	2.1009	5.22439	2.612	0.00332915	0.0368266
Clec4A1	6.25544	4.27586	3.83726	7.62927	7.04388	6.91341	2.62047	4.3112e-09	2.75056e-07
Gab1	1.46097	1.59585	1.08525	4.27673	2.43702	3.17417	2.6209	1.74345e-06	6.05176e-05
Cfh	0.78816	0.690326	0.926443	2.71162	1.00723	3.60234	2.6218	0.000143734	0.00269602
Sorbs3	0.556661	0.346877	0.905273	3.42058	0.923908	1.79024	2.62407	0.000227384	0.00397176
Cyp2J6	0.798622	1.03986	0.771935	3.06024	2.05111	2.38598	2.63564	3.6296e-08	1.89709e-06
Spry2	0.775849	1.58379	0.513395	2.46697	2.34062	2.80609	2.63695	9.49129e-05	0.00189819
Phyhd1	1.3772	1.62282	1.66067	4.52673	2.39114	3.84711	2.64349	3.9486e-05	0.000898818
Akr1B8	1.26473	3.04148	1.92085	3.75276	4.28948	4.5263	2.64933	1.96556e-07	8.75768e-06
Aoah	3.76129	3.4909	2.68434	7.1823	4.56326	5.29298	2.66372	1.32531e-06	4.74579e-05
Dbp	1.13249	0.795491	0.853721	3.25822	2.48879	2.11198	2.66685	1.26051e-11	1.27358e-09
Gpnmb	8.02214	10.8614	8.60483	11.3984	11.9931	11.5634	2.66693	1.44488e-06	5.10006e-05
Ctsb	8.52582	9.10756	8.48307	11.8519	10.7943	11.063	2.68583	3.04169e-10	2.32219e-08
Igfbp4	4.34524	3.04424	4.21052	7.981	5.15933	5.87035	2.69685	7.40467e-09	4.45247e-07
Sell	1.01588	2.07417	3.29835	5.03008	2.38974	5.57217	2.70019	0.00425356	0.044757
Ceacam19	0.634882	1.25035	0.498598	1.58031	3.21206	2.3334	2.71529	4.38773e-10	3.2406e-08
Ddx58	3.22131	2.94749	2.31309	6.48667	4.5424	4.60508	2.71717	7.05506e-11	6.22563e-09
Fam198B	2.03445	2.54752	1.26644	3.81836	4.48043	4.12281	2.72395	4.93239e-11	4.46858e-09
Slc7A8	3.25254	3.06267	2.68641	6.35183	4.8634	5.07771	2.73915	1.47054e-14	2.56204e-12
Gdf15	1.54834	2.57604	2.07026	4.19982	3.68327	5.03654	2.7458	1.288e-06	4.62438e-05
Ahnak2	1.42243	3.5699	1.65327	3.5696	4.9639	4.79421	2.75155	7.61322e-08	3.76218e-06
Slfn8	2.61769	2.1192	1.94157	5.64706	3.91373	4.13766	2.77508	2.69727e-16	5.81818e-14
Pianp	1.44558	1.07434	0.794711	2.08594	3.67144	3.23303	2.80008	3.21101e-05	0.00075757
Fam114A1	0.55117	1.44451	0.731985	2.68948	2.54197	2.59578	2.80023	3.34673e-07	1.42155e-05
Ctsd	8.90293	10.1468	9.48975	12.7157	11.3264	12.4215	2.81622	3.75064e-06	0.000120637
Cdk20	2.16123	2.1261	1.69686	4.72604	3.58988	4.67831	2.83242	9.23765e-10	6.47088e-08
Phf11A	0.866554	0.311358	1.28653	4.06654	0.988722	2.58835	2.83353	1.53948e-05	0.000404656
Fam20C	4.57923	5.49986	4.92388	7.76217	7.43388	7.7339	2.83509	1.22302e-14	2.17259e-12
Tlr3	1.70153	1.13772	0.513554	4.10028	2.52968	2.48891	2.89126	1.6519e-12	1.96057e-10
H2-T24	1.9371	2.55528	2.25383	5.60294	4.31217	4.26935	2.89498	2.87224e-08	1.53671e-06
Serpinb10	0.390961	0.864626	0.773925	0.966173	2.56576	3.65598	2.8977	6.58627e-07	2.5749e-05
Slc16A10	0.947588	1.63535	0.946452	3.65818	2.45738	3.44354	2.9078	5.38431e-06	0.000162781
Fer	0.428152	0.674953	0.532892	2.34207	1.94656	1.82875	2.91183	1.01268e-10	8.73767e-09
C3Ar1	5.91749	5.64839	5.69669	8.66903	8.26442	8.64184	2.94326	7.73993e-28	5.25909e-25
Nr1H3	0.718797	1.48923	0.648833	3.92333	2.51307	2.18953	2.95394	3.1887e-05	0.000754495
Mtus1	0.732282	1.50472	0.549936	3.46718	1.94821	2.72101	2.95407	0.000211902	0.00376248
Cd22	1.97394	2.19002	0.769345	4.93584	3.46247	3.20322	2.95499	2.963e-08	1.57905e-06
Abcg3	1.69692	0.36934	0.347379	1.8697	2.78592	2.05042	2.95568	0.00192334	0.0235152
Ptger2	0.881293	1.99919	1.10918	2.88992	3.16001	4.35844	2.95569	1.81249e-06	6.27412e-05
Plpp3	0.976166	1.27156	0.747675	3.14938	2.24148	3.56732	2.96247	2.08902e-06	7.12732e-05
Prtn3	1.2343	0.655457	1.23841	5.09208	0.683982	3.84248	2.96724	0.00324052	0.0360221
Ly6G	1.09031	0.546073	0.574755	4.49373	0.529148	2.84918	2.97864	0.00379902	0.0408439
Ch25H	1.47223	1.3403	0.813023	3.74384	2.26538	4.16791	2.99646	3.91682e-05	0.000893606
Serpinb2	3.78258	2.71198	3.5991	5.80234	5.05115	7.46106	3.00734	1.5472e-10	1.28205e-08
Gpx3	1.22186	1.87819	1.87489	4.38138	3.2731	4.50704	3.02309	2.94138e-08	1.5706e-06
Pltp	4.99796	2.40443	5.96007	7.31786	6.05768	8.32177	3.0257	5.62678e-13	7.24788e-11
Nt5Dc2	2.55709	2.9429	1.65778	5.94459	5.00218	4.04349	3.04402	1.69644e-14	2.89985e-12
Slc16A7	0.951193	1.37755	1.14755	4.00953	2.84133	3.24661	3.06232	4.63629e-09	2.91507e-07
Adgrl2	0.815906	2.67787	0.871589	3.28199	3.64271	3.82381	3.06312	1.08657e-05	0.0002985
Sh3Bgrl2	0.559308	1.47657	0.23797	3.44568	2.28045	1.4285	3.0774	5.57266e-05	0.00120397
Serpinb8	1.93519	3.03338	2.03681	5.39962	4.4524	5.07173	3.10696	3.82738e-08	1.99663e-06
Xylt1	1.2497	1.56427	0.709182	3.04479	3.7286	3.39679	3.1102	2.36154e-12	2.73125e-10
Fcna	1.65468	0.872789	0.829911	3.7558	3.12539	3.00745	3.11187	9.22448e-16	1.89261e-13
Cd300Ld	5.02071	4.3222	4.01454	7.21123	7.40616	7.46471	3.12074	2.05316e-17	5.21521e-15
C5Ar2	1.24154	1.21891	0.57695	3.47527	2.59934	3.33432	3.1382	1.71933e-08	9.69493e-07
Gja5	0.432321	1.77068	0.456203	3.14509	3.05531	1.98027	3.15277	2.95875e-06	9.72382e-05
Pmp22	3.09927	2.97099	2.66384	5.45153	5.50471	6.31003	3.16425	1.09018e-15	2.1471e-13
Ecm1	3.99642	4.13393	3.20866	6.58211	6.65552	6.88565	3.16987	5.93138e-17	1.38973e-14
Ddx60	1.28199	1.16135	1.03809	4.83519	2.92832	2.75591	3.17779	1.13518e-10	9.67184e-09
Slc36A2	1.82835	2.89304	1.51681	3.01639	5.48806	5.97231	3.19907	3.19894e-05	0.000755378
Enpp1	0.399676	0.82031	0.375388	2.90355	1.80915	1.91758	3.2341	6.97294e-07	2.68438e-05
Ly6A	5.48665	5.66873	4.81799	10.5557	8.22195	6.65066	3.26936	5.05162e-06	0.000155414
Lipn	0.936171	2.18613	1.05496	2.44135	5.11769	4.13899	3.31202	2.62529e-13	3.56764e-11
Hyal1	0.5321	0.377774	0.348155	2.42443	2.07427	1.52743	3.32238	6.86865e-15	1.24455e-12
Emp1	4.87374	5.13549	3.6629	7.63186	7.83013	7.57321	3.32541	5.90399e-17	1.38973e-14
Oas3	2.90108	2.44825	2.4246	7.30517	5.04027	4.39725	3.34127	1.57661e-09	1.07395e-07
Ifi203	2.29818	1.90248	1.77444	5.87093	4.38362	4.26957	3.36553	6.31608e-24	3.01166e-21
Tnfsf14	1.26252	1.66899	1.04696	5.15907	2.95531	3.5759	3.368	1.02482e-06	3.78097e-05
Slc40A1	0.517347	1.22453	0.476096	4.39486	2.87719	1.50037	3.38358	2.62084e-05	0.000641728
Agmo	0.537047	0.405211	0.26223	2.4538	1.7817	1.78237	3.4026	1.71397e-14	2.9115e-12
Ms4A6C	3.87079	3.29823	2.42231	7.8348	5.88944	5.21257	3.42384	1.04339e-19	3.50103e-17
Tlr1	1.42293	1.56105	1.72956	5.6663	3.71717	3.74317	3.42589	1.54336e-08	8.83092e-07
Fos	3.29595	2.6132	1.50119	5.72475	4.72773	6.06054	3.4269	6.95446e-07	2.68438e-05
Arsg	0.436742	0.805356	0.533556	2.51196	1.48355	3.68943	3.43874	2.38997e-05	0.000592673
Cxcl10	1.02746	0.551327	0.443697	5.55291	1.45736	1.69171	3.44596	3.21608e-05	0.000758108
Mmp9	3.69443	1.77973	0.549007	7.51959	2.43546	3.8229	3.45689	0.00013252	0.00251344
Mrc1	5.95068	4.97758	4.95132	8.71374	8.10962	8.93093	3.47272	2.4129e-20	8.86219e-18
C1Qa	9.70266	3.88935	4.23952	11.2205	7.87998	8.38279	3.47343	2.7693e-07	1.19093e-05
Ms4A8A	0.731568	0.699796	1.80875	3.90344	1.95099	4.88991	3.53209	3.21874e-10	2.43683e-08
Pdgfc	1.95035	0.981764	1.07717	5.76019	3.41551	3.07379	3.57653	3.91982e-20	1.4018e-17
Ifi211	1.33541	1.45161	1.36772	6.00119	3.0606	3.782	3.59117	1.25373e-06	4.50728e-05
Hgf	1.64468	2.04834	1.59756	4.16284	4.87792	5.25964	3.59933	1.462e-21	6.02057e-19
Sepp1	5.79119	4.88583	4.39053	10.355	7.24693	7.7015	3.60264	7.99735e-12	8.20226e-10
Cmpk2	1.84406	1.08728	1.01089	5.8355	3.14216	3.3977	3.6388	8.2034e-17	1.858e-14
Fabp7	0.336425	0.450834	0.283106	0.801189	2.51329	3.22939	3.64993	2.46747e-05	0.000610125
Phf11D	0.87188	0.959895	0.961244	5.14649	2.26529	3.3145	3.66035	1.04029e-06	3.81889e-05
Saa3	7.07073	2.30667	3.07084	11.7199	4.64607	6.1786	3.66742	4.08143e-13	5.33313e-11
Timp2	4.22857	2.94005	2.36444	6.94308	6.40551	6.20581	3.66982	4.00134e-22	1.75407e-19
Oas1G	1.22265	0.631608	1.00796	4.87958	2.80858	2.94428	3.68423	9.93575e-16	1.98562e-13
Isg15	2.99893	2.55273	2.59089	8.0558	4.87497	5.33074	3.69521	1.00492e-08	5.91728e-07
Lhfpl2	3.15826	4.77815	2.91912	7.02866	6.9831	7.08165	3.71523	1.35924e-11	1.3632e-09
Retnlg	1.0245	1.29611	0.0764188	4.88084	2.04252	1.71405	3.75182	0.000293779	0.00491967
Cd93	3.01947	4.89203	3.04792	7.33166	6.70967	7.21771	3.76654	3.49148e-08	1.83549e-06
Gas6	2.76039	1.69843	0.755281	6.81041	3.58637	3.84046	3.77678	4.58589e-12	4.96573e-10
Abca9	2.38851	1.15459	0.384847	4.97743	3.99624	3.02247	3.79036	1.22941e-18	3.59293e-16
Pf4	6.44995	7.16937	5.80436	11.5083	9.11983	9.69371	3.82816	7.64571e-08	3.77138e-06
Ctsl	7.45785	8.08583	7.67408	11.6919	10.5742	11.9274	3.83225	9.31057e-14	1.37528e-11
Iqgap2	1.24304	1.1835	1.10853	5.13667	2.91669	4.29073	3.83934	5.6075e-12	5.98361e-10
Lbp	0.469805	0.244326	0.226672	2.83634	1.09557	2.2831	3.85469	5.71517e-12	6.06767e-10
Dhrs3	3.27087	3.32672	3.80881	7.43503	5.95662	7.77487	3.87097	1.42448e-18	4.11871e-16
Prokr1	0.293441	0.52827	0.227852	1.73566	2.37918	2.49672	3.90499	4.48928e-15	8.35714e-13
Pde7B	0.583707	1.42316	0.477422	4.49538	2.79955	2.83008	3.91265	1.37114e-06	4.87139e-05
Ifi204	3.54142	3.03596	2.56566	7.92596	5.83758	6.17225	3.92731	5.00808e-21	1.91711e-18
Rgl1	2.70535	3.6717	2.61255	6.98377	5.95623	6.73724	3.92775	5.99961e-12	6.29589e-10
C5Ar1	3.93247	3.39564	2.88013	7.91284	6.05926	7.15813	3.93604	1.80058e-17	4.61679e-15
Cadm1	0.193327	0.857824	0.0844787	1.04942	2.93414	2.21465	3.95772	1.15981e-07	5.43492e-06
Hpgds	0.893765	4.06283	0.333968	4.54233	5.77477	3.134	3.99581	4.06667e-07	1.69262e-05
Sash1	1.93851	2.2064	1.0507	5.89478	4.71402	4.61495	4.03524	3.06001e-17	7.42571e-15
Cd28	0.405423	1.111	1.41167	3.59799	3.2034	4.75301	4.09708	6.78993e-14	1.03097e-11
Csf3R	1.50758	1.47718	0.416526	5.35518	3.59572	3.39642	4.12142	3.88259e-13	5.09783e-11
Thbd	0.234961	0.844458	0.370999	2.91519	2.35881	2.89409	4.16448	4.4151e-09	2.79065e-07
Trim30C	0.584709	0.650845	0.854819	5.04185	2.88906	2.83692	4.22504	8.15705e-09	4.87253e-07
Ms4A7	4.24244	3.5256	2.50555	9.23741	6.86879	6.02767	4.24906	8.87488e-22	3.71093e-19
Oasl2	3.12424	2.06045	1.72543	7.546	5.44161	5.40472	4.31628	7.04516e-42	1.27654e-38
Nynrin	0.13285	0.424936	0.247583	2.16185	2.04465	2.3068	4.37592	3.78108e-16	7.96635e-14
Ms4A14	0.454954	0.190868	0.173351	3.10343	1.67152	1.91312	4.38783	5.89897e-28	4.11098e-25
Ifit1	1.30024	0.906184	1.02811	6.64396	3.37924	3.54836	4.38893	2.07457e-10	1.65838e-08
Syngr1	0.336301	1.13391	0.365789	3.98754	3.24906	2.66696	4.41681	2.63579e-10	2.02941e-08
Rsad2	1.82877	1.4549	1.64188	7.05608	3.97035	5.21165	4.42457	6.9607e-13	8.6782e-11
S1Pr1	0.731682	0.841582	0.658133	4.75583	2.44877	4.50994	4.54794	1.32291e-09	9.10265e-08
Gdf3	0.148589	0.0776306	1.02416	2.04422	2.03104	3.2174	4.56619	4.58907e-11	4.17145e-09
C77080	0.607418	1.49951	0.972073	4.20217	4.50699	4.70732	4.58952	1.86289e-26	1.10043e-23
Epas1	0.234253	0.378871	0.360614	2.922	1.08129	4.21071	4.62607	2.23058e-06	7.55921e-05
Ms4A6B	1.22557	1.12916	0.630694	7.43053	4.05211	2.47385	4.62707	2.19153e-07	9.57614e-06
Oasl1	0.996988	0.640877	0.752181	6.87338	2.70641	3.21464	4.6377	4.97816e-08	2.53849e-06
Mmp13	5.96775	4.9244	4.79101	9.51161	9.24586	10.2968	4.63827	4.07435e-19	1.23041e-16
Cnrip1	0.312077	0.14535	0.228693	4.51217	1.23209	1.48652	4.67234	3.95348e-09	2.54625e-07
Ifi44	1.11719	0.319912	0.198725	6.39428	1.65936	2.11004	4.754	1.7817e-11	1.75816e-09
Gbp6	0.323899	0.229887	0.234004	4.18488	1.19456	2.61998	4.79683	2.1557e-10	1.70816e-08
Nnmt	0.163377	0.197291	0.142664	0.504555	2.89688	3.24475	4.81682	2.06052e-06	7.04437e-05
Tmem26	0.176564	0.169331	0.202199	2.84381	2.62999	1.17146	4.84916	2.38054e-13	3.30105e-11
Ccl2	5.12369	5.18801	4.41462	10.3281	9.41646	8.96786	4.85894	1.21827e-43	2.36509e-40
Npy	0.556133	1.62589	0.312219	5.39255	4.05343	3.20775	4.89229	2.05619e-08	1.13588e-06
Ifit2	1.55923	1.28981	0.984566	7.98677	3.796	4.37722	4.92119	1.67989e-08	9.51203e-07
Dio2	0.0894506	0.287291	0.11049	2.27168	1.67588	2.12875	4.99359	1.17333e-12	1.41733e-10
Slc28A2	0.131249	0.396424	0.316651	3.20308	2.76077	2.78149	5.14404	4.02324e-18	1.11579e-15
Stab1	2.40129	0.919487	0.384936	6.93975	4.78707	3.9829	5.23952	7.09596e-55	3.21435e-51
Maf	2.26253	1.93844	1.02432	7.8978	5.1082	5.83715	5.2813	1.01491e-15	2.01344e-13
Slc27A6	0.0773456	0.302339	0.0890104	1.81705	1.49332	3.35936	5.2964	9.57067e-08	4.59578e-06
Ifit1Bl1	0.338931	0.198066	0.0396793	5.46966	1.14325	1.03292	5.34927	1.07417e-07	5.11521e-06
Igf1	1.69007	2.26085	2.21754	5.85719	7.20894	7.56411	5.36375	5.49468e-49	1.4934e-45
Rtp4	2.986	0.82372	0.686202	7.18616	5.5828	5.49376	5.61747	2.5247e-28	1.96054e-25
Fcgr4	1.14529	1.05706	1.69876	7.75641	4.23253	6.39814	5.68636	1.26968e-12	1.52693e-10
Irf7	2.64927	1.76783	1.17736	9.55739	5.48908	5.93002	5.78782	1.27912e-15	2.50109e-13
Ifit3	0.848909	0.302402	0.179291	6.94361	2.49013	2.6469	5.79554	9.26143e-16	1.89261e-13
Ccl12	3.16968	0.563668	0.387582	8.5131	4.38164	4.91193	5.83234	7.26142e-54	2.8194e-50
Oas2	0.253849	0.239871	0.129749	3.737	3.3135	2.36863	5.85628	3.91266e-53	1.18158e-49
Siglec1	0.908539	0.826273	0.301933	7.84215	2.39007	4.27497	5.9558	4.03672e-06	0.000128621
Gprc5B	0.0449543	0.114258	0.10174	2.78629	1.79246	2.88449	6.34893	1.49777e-21	6.07579e-19
Ccl8	4.57072	1.24327	0.175494	11.3925	5.99773	3.2101	6.34952	1.86993e-39	3.17642e-36
Ifi208	0.106505	0.0552704	0.0471818	4.75632	0.952622	1.3491	6.38668	8.38449e-13	1.03114e-10
Vsig8	0.126092	0.0354246	0.211988	1.95868	1.47872	5.16533	6.5438	4.52926e-20	1.57822e-17
Ifi213	0.173823	0.0493931	0.0177716	4.12855	1.09638	1.62318	6.583	5.64267e-28	4.11098e-25
Folr2	0.863693	0.380385	0.38475	7.2439	4.51483	3.83615	6.60451	7.64207e-35	9.89066e-32
Cbr2	0.505857	0.0955872	0.046032	4.53995	3.36297	3.07753	6.62469	9.18805e-29	7.34477e-26
Arg1	4.77479	0.342697	5.28278	10.1188	5.41501	12.1326	6.6346	2.9764e-34	3.37065e-31
Ednrb	0.0502831	0.672899	0.228844	3.5566	3.45441	5.33174	6.93045	2.34023e-10	1.833e-08
Apoe	6.75506	2.31731	2.67503	13.202	9.23212	10.3683	7.35335	9.20335e-54	3.12672e-50
Ccl7	2.70724	1.15136	1.44999	9.99941	7.43031	8.0493	7.46502	5.90972e-113	1.6062e-108
Mmp27	0.18668	0.507899	0.0001	4.8089	3.64028	4.1467	7.48187	3.37547e-09	2.22135e-07
Iigp1	0.114105	0.0001	0.0001	6.31689	0.748616	1.54651	10.0388	1.41864e-65	1.28524e-61
