# Supplementary material for: Tetramerization of STAT5 regulates monocyte differentiation and the dextran sulfate sodium-induced colitis in mice
Source: Front Immunol. 2023 Apr 20;14:1117828. doi: 10.3389/fimmu.2023.1117828 (PMC10157487; doi:10.3389/fimmu.2023.1117828)
Supplement: Supplementary file 12 [file Table_4.xls]

## Sheet: Table S4
Table S4. A list of genes that are differentially expressed in WT and DKI MDCs 3 and 6 days following GM-CSF stimulation
Higher in WT MDCs (480)	Higher in WT MDCs (595)
2410002F23Rik	1190002N15Rik
2900026A02Rik	1700017B05Rik
6430571L13Rik	2510009E07Rik
Aa467197	5730508B09Rik
Acat1	Ab124611
Acat2	Abca1
Acot6	Abca9
Acot7	Abcc3
Acss1	Abcd3
Acss2	Abcg2
Actg1	Abhd12
Actn1	Acp2
Adam19	Adam10
Adcy6	Adam9
Adgrg6	Adap2
Adora2A	Adgrl2
Adra2A	Agrn
Aebp2	Ahnak2
Aff3	Aifm2
Agap2	Aig1
Ahcyl2	Akap7
Aim1	Akr1B8
Akna	Amigo2
Akr1C12	Ang
Akr1C13	Ano6
Aldh18A1	Aoah
Aldh1A2	Apobec1
Alox15	Apoe
Alpk2	Appl2
Amica1	Arg1
Ampd2	Arhgap12
Ankrd44	Arhgap17
Ap1S3	Arhgap19
Aqp3	Arhgap24
Arc	Arhgef10L
Arhgef40	Arhgef3
Arl2Bp	Arl11
Arpin	Arl15
Asap1	Arsg
Ass1	Arsk
Atox1	Asah1
Atp6V0A2	Asah2
Avil	Atp13A2
Avpi1	Atp1B3
Axl	Atp6V0C
Basp1	Atp6V0D2
Batf3	Atp6V1C1
Bbs9	Azi2
Bcl2A1A	B3Glct
Bcl2A1C	B3Gnt2
Bcl2A1D	B3Gnt3
Bdh1	B4Galt5
Best1	Bc005537
Bhlhe40	Bhlhe41
Bmf	C1Qa
Bmyc	C1Qb
Cacnb3	C1Qc
Cacng8	C1Ra
Cad	C1Rl
Camk2G	C3Ar1
Car2	C5Ar1
Car4	C5Ar2
Card11	C77080
Cass4	Camk1
Cbfa2T3	Camk2D
Ccdc102A	Cbr1
Ccdc71L	Cbr2
Ccdc80	Ccdc125
Ccdc88A	Ccdc126
Ccl17	Ccl12
Ccl22	Ccl2
Ccnd3	Ccl7
Ccr7	Ccl8
Cd209A	Cd180
Cd209C	Cd22
Cd244	Cd28
Cd24A	Cd300C2
Cd300E	Cd300Lb
Cd52	Cd300Ld
Cd6	Cd68
Cd69	Cd84
Cd74	Cd93
Cd80	Cdk14
Cd82	Cdk20
Cd83	Ceacam19
Cdc14A	Cebpb
Cep131	Cela1
Cep19	Cerk
Cgnl1	Cers6
Cgref1	Cipc
Chd7	Clec12A
Chn2	Clec4A1
Chst11	Clec4A3
Ciita	Clec4D
Cish	Clec5A
Cldn1	Cln3
Clec2I	Cln8
Clec2L	Cmklr1
Clu	Cmpk2
Cnn2	Cmtm3
Coro1A	Cnrip1
Cox17	Cpq
Cox7A2L	Csf1
Cradd	Csf1R
Crebl2	Csf3R
Crem	Ctnnb1
Csrnp1	Ctsa
Cst3	Ctsb
Cttn	Ctsd
Cx3Cl1	Ctsk
Cxxc5	Ctsl
Cyb561	Ctso
Cyb561A3	Ctss
Cystm1	Cxcl10
Cytip	Cxcl2
D630039A03Rik	Cyp2J6
D930015E06Rik	Cyp4V3
Dclre1B	D1Ertd622E
Dcstamp	Dab2
Dctpp1	Dbp
Depdc7	Ddx58
Dhrs9	Ddx60
Dmwd	Dennd1A
Dpp4	Dennd4C
Dst	Dhrs3
Dusp16	Dhx58
Dusp5	Dio2
E130012A19Rik	Disp1
E2F5	Dmxl1
Ears2	Dmxl2
Eci2	Dnmt3A
Eefsec	Dram1
Ehhadh	Dse
Eid2	Dtnbp1
Eif4A2	Dusp3
Elovl5	Dusp4
Enah	Dusp6
Eno3	Dusp7
Epcam	Ecm1
Esr1	Ednrb
Esyt3	Eef2K
Etv3	Eepd1
Ext1	Emp1
Ezr	Enpp1
Fahd2A	Epb41L1
Fam102A	Ethe1
Fam118A	F5
Fam129A	Fabp4
Fam131A	Fam102B
Ffar2	Fam111A
Ffar4	Fam114A1
Fgd2	Fam117A
Flnc	Fam151B
Flrt3	Fam198B
Flt1	Fam20C
Fmnl1	Fam213B
Fnbp1L	Fam219A
Fndc5	Fam234A
Fscn1	Fam46A
Fst	Fam63A
Galm	Fblim1
Galnt12	Fbxl2
Galnt3	Fcgr1
Gatsl3	Fcgr4
Gcnt2	Fcna
Gdpd5	Fer
Gfod1	Fgd4
Gfra2	Fgd6
Ggct	Fkbp9
Gimap1	Flcn
Gimap5	Flrt2
Glipr1	Fmn1
Glipr2	Fndc3B
Gnb4	Fnip2
Gng10	Focad
Gpr85	Folr2
Gprc5C	Fos
Grap2	Frmd4A
Grk3	Frmd4B
Gsap	Fry
Gss	Ftl1
Gsto1	Fut8
Gtpbp4	Fxyd2
H1Fx	Fyb
H2Dmb2	Gab1
H2M2	Galc
H2Oa	Galnt6
H2Ob	Gas6
Haao	Gas7
Hbbb1	Gbgt1
Hcar2	Gbp4
Heg1	Gbp6
Hemk1	Gbp7
Hepacam2	Gbp8
Herpud1	Gbp9
Hgfac	Gda
Higd2A	Gdf15
Hint3	Gdf3
Hip1R	Gdpd1
Hivep1	Gja5
Hlx	Glt8D1
Hook1	Glul
Hopx	Gna12
Hr	Gng11
Hs3St3B1	Gng2
Hsd11B2	Gpnmb
Hsdl2	Gpr137B
Hsf2	Gpr137B-Ps
Icos	Gpsm2
Id2	Gpx3
Igflr1	Grn
Igsf9	Gstm1
Ikzf4	H2-T24
Il12Rb2	H6Pd
Il18R1	Hacd4
Il1F9	Heatr5A
Il2Ra	Hebp1
Irf4	Hfe
Irf5	Hgf
Itgae	Hgsnat
Itgal	Hibch
Itgax	Hk3
Itpr3	Hmox1
Izumo4	Hnmt
Jak2	Homer3
Jup	Hpgds
Kcna3	Hpse
Kcnk6	Hs2St1
Kcp	Icam2
Kdm2B	Ier3
Klhl2	Ifi203
Klk1B1	Ifi204
Klk1B11	Ifi207
Klk1B9	Ifi208
Klrb1B	Ifi213
Klrb1F	Ifi47
Klrg2	Ifih1
Klrk1	Ifit1
Kmo	Ifit1Bl1
Kynu	Ifit2
Lad1	Ifit3
Lgalsl	Ifitm3
Limd1	Ifngr1
Lipe	Igf1
Lmtk2	Igfbp4
Lpcat4	Ighm
Lrrc1	Igsf6
Lrrc32	Igtp
Lrrk1	Iigp1
Lsp1	Ikbip
Lta	Il10Rb
Lta4H	Il18Bp
Ltb	Il1Rl2
Luzp1	Il6Ra
Ly75	Inpp4A
Mab21L3	Inppl1
Maff	Iqgap2
Map3K14	Iqsec1
Mapk13	Irf1
Mapkapk3	Irf2Bpl
Men1	Irf7
Mfsd2A	Irgm1
Mgll	Irgm2
Mical1	Isg15
Mical2	Itgb3
Miga1	Itgb5
Mkl1	Itm2B
Mllt6	Itsn1
Mmp23	Jade2
Mmp25	Jun
Mob3A	Kcnj2
Mras	Kdelc2
Mreg	Kif13B
Msantd3	Kif3A
Mtmr14	Klf10
Mtmr4	Klf3
Mucl1	Klhl9
Mycl	Krt80
Myh9	Lair1
Myo1G	Lamp1
Naaa	Laptm4A
Nanos1	Lats2
Napsa	Layn
Nckap1	Ldlrad3
Nckipsd	Ldlrap1
Nedd4	Lgals8
Net1	Lgals9
Nfkb1	Lgmn
Nipa1	Lhfpl2
Nipsnap1	Lipn
Nmb	Lmbrd1
Noct	Lmbrd2
Nol4L	Lmo2
Nostrin	Lpp
Npr1	Lpxn
Nr4A3	Lrrc25
Ntmt1	Lrrc8A
Nudt17	Lst1
Nup153	Ly6A
Ocstamp	Ly9
Olr1	Lyl1
Orai3	Lyst
Otud7B	Lyz1
P2Rx5	Lyz2
Pacsin1	Maf
Pald1	Man1C1
Papolg	Mapk6
Pbxip1	Mcoln2
Pcx	Mef2A
Pdcd1Lg2	Mef2C
Pdcd4	Meis3
Pdlim5	Mertk
Pdzk1Ip1	Metrnl
Pex19	Mfsd1
Pfkp	Mfsd11
Phlda1	Mfsd7A
Phlpp1	Mfsd7B
Pik3Cg	Mgat5
Pik3R6	Mgst1
Pkib	Milr1
Pla1A	Mitf
Plcb2	Mlkl
Plek2	Mmp13
Plekhf1	Mmp27
Plet1	Mmp8
Plgrkt	Mmp9
Plxnd1	Mndal
Pmaip1	Mocos
Pnkd	Mocs1
Pnp2	Mpeg1
Poglut1	Mrc1
Pop4	Mrgpre
Pou4F1	Ms4A14
Ppm1J	Ms4A6B
Ppp1R13B	Ms4A6C
Prkar2A	Ms4A7
Prkcb	Ms4A8A
Prkrir	Msr1
Procr	Mtmr10
Prrg4	Mtus1
Ptpn3	Myo5A
Ptpn4	Myo7A
Ptpn9	Naglu
Ptx3	Nceh1
Pygo2	Ndst1
Rab11Fip1	Necap1
Rab27A	Nectin4
Rab43	Ninj1
Rab44	Nme4
Rabgap1L	Nnt
Ramp3	Npc1
Rap2A	Npl
Rassf5	Npy
Rcl1	Nr1D1
Rel	Nr1D2
Rgs12	Nr1H3
Rhof	Nradd
Rmnd5B	Nt5Dc2
Rnf180	Nucb2
Rnf219	Nxpe5
Rogdi	Nynrin
Rp9	Oas1A
Rpl37	Oas1G
Rpl3L	Oas2
Rps11	Oasl1
Rps6Ka2	Oasl2
Rpsa	Oit3
Rras2	Osbpl11
Rtn4Rl2	Otud1
Runx3	Oxr1
S1Pr3	P2Rx7
Sall2	P2Ry12
Samd10	P2Ry6
Scimp	Padi4
Scin	Pam
Scn2B	Parp12
Sdr39U1	Parp14
Sec61B	Pcyox1
Sema4A	Pde7B
Sema7A	Pde8A
Septin4	Pdgfc
Septin6	Pdia4
Serpina3G	Pdlim4
Serpinb6B	Pdp1
Serpinb9	Pdpn
Sesn2	Pdxk
Sesn3	Peak1
Setd7	Pf4
Sh3Bp4	Pfkfb4
Shtn1	Pgap1
Siglecg	Phf11A
Sipa1L3	Phf11D
Slamf1	Phyhd1
Slc1A4	Pi16
Slc22A23	Pid1
Slc25A38	Pik3Ap1
Slc27A3	Pirb
Slc2A3	Pitpnc1
Slc33A1	Pla2G4A
Slc41A1	Pld3
Slc52A3	Pld4
Slc7A11	Plekhg1
Slc7A5	Plekhm1
Smco3	Plin2
Snd1	Plod1
Socs2	Plod3
Spint2	Pltp
Spire1	Plxdc2
Spr	Plxnb2
Srgn	Pml
St3Gal3	Pmp22
St6Gal1	Pon2
St7	Pon3
Stap2	Por
Stard10	Pparg
Stat4	Ppip5K2
Stat5A	Ppt2
Stbd1	Prnp
Stk17B	Prtn3
Stk39	Pstpip1
Strip2	Pstpip2
Sub1	Ptafr
Suox	Ptger2
Svip	Ptgfrn
Syngr2	Pwwp2B
Synpo	Rab11Fip5
Syt7	Rab31
Syt9	Rab7B
Tacstd2	Rapgef2
Tarm1	Rasa3
Tcea3	Rasa4
Tes	Rasgrp2
Tgfbr1	Rcbtb2
Thap6	Rere
Tmem120B	Retnlg
Tmem123	Retsat
Tmem131	Rgl1
Tmem50B	Rhob
Tmem57	Rhobtb1
Tmem65	Rin2
Tmtc2	Rnase4
Tnfaip8L3	Rnasel
Tnfrsf18	Rnf130
Tnfrsf9	Rnf144B
Tnfsf4	Rnf149
Tnfsf8	Rnf213
Traf1	Rsad2
Traf4	Rtp4
Trappc12	Rxra
Trerf1	S1Pr1
Trim36	Saa3
Trim7	Samd9L
Trip10	Sap30
Trp53I11	Sash1
Tspan2	Scamp5
Tspan33	Scarf1
Tssc1	Sdcbp
Ttc39C	Sec14L1
Ubxn2A	Selenbp1
Uck2	Sell
Unc119B	Sepn1
Vdr	Sepp1
Vhl	Septin8
Vopp1	Serinc3
Wbp1	Serpinb10
Wdfy4	Serpinb2
Wdr6	Serpinb6A
Wdr86	Serpinb8
Wnt6	Sesn1
Xbp1	Sfxn5
Zbtb46	Sgk1
Zc3H12C	Sgms2
Zeb1	Sgpl1
Zfp296	Sgsh
Zfp366	Sh2B2
Zfp398	Sh3Bgrl2
Zfp622	Sh3D19
Zfp862Ps	Shisa5
Znrf2	Siglec1
Zyx	Sipa1L2
	Sirpa
	Sirpb1A
	Sirpb1B
	Slamf8
	Slc12A7
	Slc16A10
	Slc16A6
	Slc16A7
	Slc17A5
	Slc22A4
	Slc26A11
	Slc27A1
	Slc28A2
	Slc2A9
	Slc30A1
	Slc31A1
	Slc35F5
	Slc35F6
	Slc36A1
	Slc36A2
	Slc37A2
	Slc38A6
	Slc38A7
	Slc40A1
	Slc43A2
	Slc45A4
	Slc7A8
	Slc8B1
	Slc9A9
	Slfn5
	Slfn8
	Smpdl3A
	Snx18
	Snx2
	Snx27
	Snx29
	Snx6
	Sord
	Spsb4
	Stab1
	Stard3
	Steap3
	Stom
	Stra6L
	Stxbp5
	Syngr1
	Sypl
	Tanc2
	Tbc1D24
	Tcirg1
	Tcof1
	Tdrd7
	Tex264
	Tfec
	Tfpi
	Tgm1
	Thbd
	Thra
	Tifa
	Timp2
	Tle4
	Tlr1
	Tlr3
	Tlr6
	Tmed1
	Tmem104
	Tmem106A
	Tmem119
	Tmem144
	Tmem165
	Tmem2
	Tmem221
	Tmem26
	Tmem37
	Tmem53
	Tmem71
	Tmem86A
	Tmem87B
	Tmem9
	Tnfrsf14
	Tnfrsf1B
	Tnfrsf21
	Tnfrsf23
	Tnfrsf26
	Tnfsf14
	Tpcn2
	Tpd52
	Tpp1
	Tpst2
	Tram2
	Trem2
	Trf
	Trim30A
	Trim30C
	Trim47
	Tspan14
	Tspan4
	Ttyh2
	Tubb2A
	Tusc1
	Unc93B1
	Vat1
	Vill
	Vsir
	Wdr41
	Wfs1
	Wwc2
	Xaf1
	Xdh
	Xylt1
	Xylt2
	Zcchc24
	Zeb2
	Zfp395
	Zswim6
